# Supplementary material for: A triclinic polymorph of N-[4-(4-methyl­benzene­sulfonamido)­phenyl­sulfon­yl]acetamide
Source: Acta Crystallogr Sect E Struct Rep Online. 2012 Mar 7;68(Pt 4):o983–4. doi: 10.1107/S1600536812008616 (PMC3343954; doi:10.1107/S1600536812008616)
Supplement: Supplementary file 1 [file e-68-0o983-sup1.cif]

##############################################################################
#                                                                            #
# This CIF contains the data in a paper accepted for publication in          #
# Acta Crystallographica Section E. It conforms to the requirements of       #
# Notes for Authors for Acta Crystallographica Section E, and has been       #
# peer reviewed under the auspices of the IUCr Commission on Journals.       #
#                                                                            #
# Full details of the Crystallographic Information File format               #
# are given in the paper "The Crystallographic Information File (CIF):       #
# a New Standard Archive File for Crystallography" by S. R. Hall, F. H.      #
# Allen and I. D. Brown [Acta Cryst. (1991), A47, 655-685].                  #
#                                                                            #
# The current version of the core CIF dictionary is obtainable from          #
# ftp://ftp.iucr.org/pub/cif_core.dic.                                       #
#                                                                            #
# Software is freely available for graphical display of the structure(s)     #
# in this CIF. For information consult the CIF software page                 #
# http://www.iucr.org/resources/cif/software.                                #
#                                                                            #
# This file may be used for bona fide research purposes within the           #
# scientific community so long as proper attribution is given to the journal # 
# article from which it was obtained.                                        #
#                                                                            #
##############################################################################
data_global
_audit_creation_method     ?
_journal_date_recd_electronic     2012-02-03
_journal_date_accepted     2012-02-26
_journal_name_full     'Acta Crystallographica, Section E'
_journal_year     2012
_journal_volume     68
_journal_issue      4
_journal_page_first     o983
_journal_page_last     o984
_journal_paper_category     QO
_journal_paper_doi     10.1107/S1600536812008616
_journal_coeditor_code     GK2456
_publ_contact_author
;
Muhammad Nawaz Tahir
University of Sargodha
Department of Physics
Sargodha
Pakistan
;
_publ_contact_author_email     'dmntahir_uos@yahoo.com'
_publ_contact_author_fax     '0092 48 32 22 121'
_publ_contact_author_phone     '0092 48 92 30 914'
_publ_section_title
;
A triclinic polymorph of
<i>N</i>-[4-(4-Methylbenzenesulfonamido)phenylsulfonyl]acetamide
;
loop_
    _publ_author_name
    _publ_author_address
    'Khizar Hayat'
;
Forman Christian College (A Chartered University)
Ferozepur Road
Lahore 54600
Pakistan
;
    'Muhammad Nadeem Asghar'
;
Forman Christian College (A Chartered University)
Ferozepur Road
Lahore 54600
Pakistan
;
    'Tahir, M. Nawaz'
;
Department of Physics
University of Sargodha
Sargodha
Pakistan
;
    'Muhammad Shafiq'
;
Department of Chemistry
GC University
Lahore 54000
Pakistan
;
    'Dildar Ahmad'
;
Forman Christian College (A Chartered University)
Ferozepur Road
Lahore 54600
Pakistan
;
data_I
_audit_creation_method     SHELXL-97
_chemical_name_systematic
;
<i>N</i>-[4-(4-Methylbenzenesulfonamido)phenylsulfonyl]acetamide
;
_chemical_name_common     ?
_chemical_formula_moiety     'C15 H16 N2 O5 S2'
_chemical_formula_sum     'C15 H16 N2 O5 S2'
_chemical_formula_iupac     'C15 H16 N2 O5 S2'
_chemical_formula_weight     368.42
_symmetry_cell_setting     triclinic
_symmetry_space_group_name_H-M     'P -1'
_symmetry_space_group_name_Hall     '-P 1'
loop_
    _symmetry_equiv_pos_site_id
    _symmetry_equiv_pos_as_xyz
    1 x,y,z
    2 -x,-y,-z
_cell_length_a     9.6722(3)
_cell_length_b     11.9968(4)
_cell_length_c     15.4784(6)
_cell_angle_alpha     82.802(2)
_cell_angle_beta     79.2320(10)
_cell_angle_gamma     89.653(2)
_cell_volume     1750.24(11)
_cell_formula_units_Z     4
_cell_measurement_reflns_used     4587
_cell_measurement_theta_min     1.71
_cell_measurement_theta_max     25.00
_cell_measurement_temperature     296(2)
_exptl_crystal_description     prism
_exptl_crystal_colour     colorless
_exptl_crystal_size_max     0.35
_exptl_crystal_size_mid     0.25
_exptl_crystal_size_min     0.22
_exptl_crystal_density_diffrn     1.398
_exptl_crystal_density_meas     ?
_exptl_crystal_density_method     'not measured'
_exptl_crystal_F_000     768
_exptl_absorpt_coefficient_mu     0.331
_exptl_absorpt_correction_type     multi-scan
_exptl_absorpt_process_details     '(SADABS; Bruker, 2005)'
_exptl_absorpt_correction_T_min     0.915
_exptl_absorpt_correction_T_max     0.938
_exptl_special_details
;
;
_diffrn_ambient_temperature     296(2)
_diffrn_radiation_type     MoK\a
_diffrn_radiation_wavelength     0.71073
_diffrn_radiation_source     'fine-focus sealed tube'
_diffrn_radiation_monochromator     graphite
_diffrn_measurement_device_type     'Bruker Kappa APEXII CCD'
_diffrn_measurement_method     \w
_diffrn_detector_area_resol_mean     7.60
_diffrn_reflns_number     31011
_diffrn_reflns_av_R_equivalents     0.0281
_diffrn_reflns_av_sigmaI/netI     0.0361
_diffrn_reflns_theta_min     1.71
_diffrn_reflns_theta_max     28.34
_diffrn_reflns_theta_full     28.34
_diffrn_measured_fraction_theta_max     0.964
_diffrn_measured_fraction_theta_full     0.964
_diffrn_reflns_limit_h_min     -12
_diffrn_reflns_limit_h_max     12
_diffrn_reflns_limit_k_min     -15
_diffrn_reflns_limit_k_max     15
_diffrn_reflns_limit_l_min     -20
_diffrn_reflns_limit_l_max     20
_diffrn_standards_number     0
_diffrn_standards_interval_count     .
_diffrn_standards_interval_time     .
_diffrn_standards_decay_%     ?
_refine_special_details
;
Refinement of <i>F</i>^2^ against ALL reflections. The weighted <i>R</i>-factor
<i>wR</i> and goodness of fit <i>S</i> are based on <i>F</i>^2^, conventional
<i>R</i>-factors <i>R</i> are based on <i>F</i>, with <i>F</i> set to zero for
negative <i>F</i>^2^. The threshold expression of <i>F</i>^2^ >
\s(<i>F</i>^2^) is used only for calculating <i>R</i>-factors(gt) <i>etc</i>.
and is not relevant to the choice of reflections for refinement.
<i>R</i>-factors based on <i>F</i>^2^ are statistically about twice as large
as those based on <i>F</i>, and <i>R</i>- factors based on ALL data will be
even larger.
;
_reflns_number_total     8382
_reflns_number_gt     5598
_reflns_threshold_expression     I>2\s(I)
_refine_ls_structure_factor_coef     Fsqd
_refine_ls_matrix_type     full
_refine_ls_R_factor_all     0.0859
_refine_ls_R_factor_gt     0.0531
_refine_ls_wR_factor_gt     0.1324
_refine_ls_wR_factor_ref     0.1533
_refine_ls_goodness_of_fit_ref     1.023
_refine_ls_restrained_S_all     1.023
_refine_ls_number_reflns     8382
_refine_ls_number_parameters     438
_refine_ls_number_restraints     0
_refine_ls_hydrogen_treatment     constr
_refine_ls_weighting_scheme     calc
_refine_ls_weighting_details
         'calc w=1/[\s^2^(Fo^2^)+(0.0652P)^2^+0.7795P] where P=(Fo^2^+2Fc^2^)/3'
_atom_sites_solution_hydrogens     geom
_atom_sites_solution_primary     direct
_atom_sites_solution_secondary     difmap
_refine_ls_shift/su_max     0.001
_refine_ls_shift/su_mean     0.000
_refine_diff_density_max     0.521
_refine_diff_density_min     -0.445
loop_
    _atom_type_symbol
    _atom_type_description
    _atom_type_scat_dispersion_real
    _atom_type_scat_dispersion_imag
    _atom_type_scat_source
    'C' 'C' 0.0033 0.0016
                         'International Tables Vol C Tables 4.2.6.8 and 6.1.1.4'
    'H' 'H' 0.0000 0.0000
                         'International Tables Vol C Tables 4.2.6.8 and 6.1.1.4'
    'N' 'N' 0.0061 0.0033
                         'International Tables Vol C Tables 4.2.6.8 and 6.1.1.4'
    'O' 'O' 0.0106 0.0060
                         'International Tables Vol C Tables 4.2.6.8 and 6.1.1.4'
    'S' 'S' 0.1246 0.1234
                         'International Tables Vol C Tables 4.2.6.8 and 6.1.1.4'
_computing_data_collection     'APEX2 (Bruker, 2009)'
_computing_cell_refinement     'SAINT (Bruker, 2009)'
_computing_data_reduction     'SAINT (Bruker, 2009)'
_computing_structure_solution     'SHELXS97 (Sheldrick, 2008)'
_computing_structure_refinement     'SHELXL97 (Sheldrick, 2008)'
_computing_molecular_graphics
                  'ORTEP-3 for Windows (Farrugia, 1997) and PLATON (Spek, 2009)'
_computing_publication_material
;
WinGX (Farrugia, 1999) and PLATON (Spek, 2009)
;
loop_
    _atom_site_type_symbol
    _atom_site_label
    _atom_site_fract_x
    _atom_site_fract_y
    _atom_site_fract_z
    _atom_site_U_iso_or_equiv
    _atom_site_thermal_displace_type
    _atom_site_calc_flag
    _atom_site_refinement_flags
    _atom_site_occupancy
    _atom_site_disorder_assembly
    _atom_site_disorder_group
    S S1 1.18463(8) 0.05657(7) 0.15628(5) 0.0535(3) Uani . . 1.000 . -16
    S S2 0.84421(7) 0.35232(5) 0.49521(5) 0.0415(2) Uani . . 1.000 . -16
    O O1 1.2489(3) -0.0454(2) 0.13292(16) 0.0730(9) Uani . . 1.000 . -16
    O O2 1.2545(2) 0.1621(2) 0.12469(15) 0.0698(8) Uani . . 1.000 . -16
    O O3 0.70702(19) 0.30834(16) 0.53244(14) 0.0515(7) Uani . . 1.000 . -16
    O O4 0.8603(2) 0.46483(15) 0.44956(14) 0.0523(7) Uani . . 1.000 . -16
    O O5 0.8812(2) 0.18161(16) 0.64458(14) 0.0585(7) Uani . . 1.000 . -16
    N N1 1.1577(3) 0.0404(2) 0.26522(15) 0.0494(8) Uani . . 1.000 . -16
    N N2 0.9331(2) 0.35691(18) 0.57571(15) 0.0441(7) Uani . . 1.000 . -16
    C C1 1.0166(3) 0.0638(3) 0.12810(18) 0.0500(9) Uani . . 1.000 . -16
    C C2 0.9520(4) 0.1664(3) 0.1181(2) 0.0687(12) Uani . . 1.000 . -16
    C C3 0.8155(4) 0.1685(4) 0.1015(3) 0.0785(16) Uani . . 1.000 . -16
    C C4 0.7443(4) 0.0727(4) 0.0942(2) 0.0710(14) Uani . . 1.000 . -16
    C C5 0.8117(4) -0.0286(4) 0.1023(2) 0.0747(14) Uani . . 1.000 . -16
    C C6 0.9484(4) -0.0339(3) 0.1193(2) 0.0650(12) Uani . . 1.000 . -16
    C C7 0.5962(4) 0.0779(5) 0.0770(3) 0.107(2) Uani . . 1.000 . -16
    C C8 1.0824(3) 0.1175(2) 0.31772(17) 0.0423(8) Uani . . 1.000 . -16
    C C9 0.9745(3) 0.0768(2) 0.38598(18) 0.0464(9) Uani . . 1.000 . -16
    C C10 0.9013(3) 0.1481(2) 0.44060(19) 0.0450(8) Uani . . 1.000 . -16
    C C11 0.9352(3) 0.2614(2) 0.42570(17) 0.0380(8) Uani . . 1.000 . -16
    C C12 1.0441(3) 0.3032(2) 0.35796(19) 0.0516(10) Uani . . 1.000 . -16
    C C13 1.1186(3) 0.2313(2) 0.3047(2) 0.0562(10) Uani . . 1.000 . -16
    C C14 0.9428(3) 0.2699(2) 0.64153(18) 0.0447(9) Uani . . 1.000 . -16
    C C15 1.0310(4) 0.2954(3) 0.7061(2) 0.0662(12) Uani . . 1.000 . -16
    S S3 0.69039(8) 0.54642(6) 0.15666(5) 0.0506(2) Uani . . 1.000 . -16
    S S4 0.34505(7) 0.15067(5) 0.49579(5) 0.0415(2) Uani . . 1.000 . -16
    O O6 0.7593(2) 0.4488(2) 0.12796(15) 0.0663(8) Uani . . 1.000 . -16
    O O7 0.7553(2) 0.65458(19) 0.12984(16) 0.0685(8) Uani . . 1.000 . -16
    O O8 0.3612(2) 0.05275(15) 0.45035(14) 0.0517(7) Uani . . 1.000 . -16
    O O9 0.20777(19) 0.18511(16) 0.53232(14) 0.0522(7) Uani . . 1.000 . -16
    O O10 0.3820(2) 0.27238(17) 0.64627(14) 0.0581(7) Uani . . 1.000 . -16
    N N3 0.6647(3) 0.53153(19) 0.26533(15) 0.0473(8) Uani . . 1.000 . -16
    N N4 0.4330(2) 0.11853(18) 0.57696(15) 0.0435(7) Uani . . 1.000 . -16
    C C16 0.5211(3) 0.5480(3) 0.13051(18) 0.0494(9) Uani . . 1.000 . -16
    C C17 0.4500(4) 0.6488(3) 0.1236(2) 0.0664(12) Uani . . 1.000 . -16
    C C18 0.3142(4) 0.6490(4) 0.1090(3) 0.0805(16) Uani . . 1.000 . -16
    C C19 0.2471(4) 0.5512(4) 0.1003(2) 0.0774(16) Uani . . 1.000 . -16
    C C20 0.3210(4) 0.4524(4) 0.1049(2) 0.0762(14) Uani . . 1.000 . -16
    C C21 0.4574(4) 0.4491(3) 0.1199(2) 0.0630(11) Uani . . 1.000 . -16
    C C22 0.0974(4) 0.5515(6) 0.0856(3) 0.121(3) Uani . . 1.000 . -16
    C C23 0.5887(3) 0.4391(2) 0.31887(17) 0.0412(8) Uani . . 1.000 . -16
    C C24 0.6247(3) 0.3287(2) 0.3074(2) 0.0533(10) Uani . . 1.000 . -16
    C C25 0.5486(3) 0.2412(2) 0.36048(19) 0.0506(9) Uani . . 1.000 . -16
    C C26 0.4380(3) 0.2630(2) 0.42648(17) 0.0389(8) Uani . . 1.000 . -16
    C C27 0.4030(3) 0.3724(2) 0.43997(19) 0.0457(8) Uani . . 1.000 . -16
    C C28 0.4781(3) 0.4596(2) 0.38568(18) 0.0452(8) Uani . . 1.000 . -16
    C C29 0.4428(3) 0.1842(2) 0.64282(18) 0.0450(9) Uani . . 1.000 . -16
    C C30 0.5321(4) 0.1372(3) 0.7070(2) 0.0655(11) Uani . . 1.000 . -16
    H H1 1.19113 -0.01807 0.29175 0.0592 Uiso . . 1.000 . -16
    H H2 0.99857 0.23250 0.12244 0.0824 Uiso . . 1.000 . -16
    H H2A 0.97704 0.41865 0.57684 0.0530 Uiso . . 1.000 . -16
    H H3 0.77109 0.23718 0.09504 0.0937 Uiso . . 1.000 . -16
    H H5 0.76554 -0.09420 0.09641 0.0899 Uiso . . 1.000 . -16
    H H6 0.99324 -0.10250 0.12462 0.0780 Uiso . . 1.000 . -16
    H H7A 0.58829 0.14113 0.03363 0.1594 Uiso . . 1.000 . -16
    H H7B 0.53193 0.08598 0.13109 0.1594 Uiso . . 1.000 . -16
    H H7C 0.57375 0.01005 0.05524 0.1594 Uiso . . 1.000 . -16
    H H9 0.95104 0.00057 0.39512 0.0557 Uiso . . 1.000 . -16
    H H10 0.82975 0.12018 0.48707 0.0540 Uiso . . 1.000 . -16
    H H12 1.06666 0.37953 0.34857 0.0619 Uiso . . 1.000 . -16
    H H13 1.19302 0.25870 0.26004 0.0675 Uiso . . 1.000 . -16
    H H15A 1.08342 0.23020 0.72170 0.0989 Uiso . . 1.000 . -16
    H H15B 0.97142 0.31599 0.75833 0.0989 Uiso . . 1.000 . -16
    H H15C 1.09487 0.35648 0.67974 0.0989 Uiso . . 1.000 . -16
    H H3A 0.69879 0.58185 0.29084 0.0568 Uiso . . 1.000 . -16
    H H4 0.47630 0.05569 0.57835 0.0522 Uiso . . 1.000 . -16
    H H17 0.49406 0.71564 0.12870 0.0796 Uiso . . 1.000 . -16
    H H18 0.26661 0.71646 0.10498 0.0965 Uiso . . 1.000 . -16
    H H20 0.27760 0.38609 0.09762 0.0914 Uiso . . 1.000 . -16
    H H21 0.50538 0.38172 0.12281 0.0753 Uiso . . 1.000 . -16
    H H22A 0.09375 0.52163 0.03134 0.1804 Uiso . . 1.000 . -16
    H H22B 0.06371 0.62703 0.08201 0.1804 Uiso . . 1.000 . -16
    H H22C 0.03928 0.50590 0.13413 0.1804 Uiso . . 1.000 . -16
    H H24 0.70038 0.31417 0.26384 0.0640 Uiso . . 1.000 . -16
    H H25 0.57139 0.16744 0.35203 0.0608 Uiso . . 1.000 . -16
    H H27 0.32961 0.38673 0.48515 0.0548 Uiso . . 1.000 . -16
    H H28 0.45444 0.53331 0.39387 0.0542 Uiso . . 1.000 . -16
    H H30A 0.47464 0.09206 0.75606 0.0981 Uiso . . 1.000 . -16
    H H30B 0.57526 0.19760 0.72820 0.0981 Uiso . . 1.000 . -16
    H H30C 0.60386 0.09164 0.67805 0.0981 Uiso . . 1.000 . -16
loop_
    _atom_site_aniso_label
    _atom_site_aniso_U_11
    _atom_site_aniso_U_22
    _atom_site_aniso_U_33
    _atom_site_aniso_U_12
    _atom_site_aniso_U_13
    _atom_site_aniso_U_23
    S1 0.0472(4) 0.0611(5) 0.0493(4) 0.0080(3) -0.0011(3) -0.0085(3)
    S2 0.0363(3) 0.0328(3) 0.0565(4) 0.0002(3) -0.0108(3) -0.0063(3)
    O1 0.0676(15) 0.0839(17) 0.0679(15) 0.0294(13) -0.0038(12) -0.0259(12)
    O2 0.0589(14) 0.0778(16) 0.0642(14) -0.0104(12) 0.0028(11) 0.0026(12)
    O3 0.0348(10) 0.0470(11) 0.0718(13) -0.0029(8) -0.0058(9) -0.0101(9)
    O4 0.0540(12) 0.0328(10) 0.0723(13) 0.0028(8) -0.0208(10) -0.0016(9)
    O5 0.0577(13) 0.0408(11) 0.0734(14) -0.0052(10) -0.0097(10) 0.0028(10)
    N1 0.0536(14) 0.0459(13) 0.0485(13) 0.0113(11) -0.0110(11) -0.0038(10)
    N2 0.0470(13) 0.0358(11) 0.0512(13) -0.0061(10) -0.0130(10) -0.0056(10)
    C1 0.0504(16) 0.0572(18) 0.0418(15) 0.0054(14) -0.0056(12) -0.0088(13)
    C2 0.073(2) 0.063(2) 0.078(2) 0.0111(18) -0.0283(19) -0.0188(17)
    C3 0.075(2) 0.085(3) 0.086(3) 0.030(2) -0.033(2) -0.026(2)
    C4 0.057(2) 0.105(3) 0.0506(19) 0.001(2) -0.0073(15) -0.0122(19)
    C5 0.073(2) 0.085(3) 0.065(2) -0.024(2) -0.0119(18) -0.0052(19)
    C6 0.074(2) 0.061(2) 0.058(2) 0.0000(18) -0.0095(17) -0.0041(15)
    C7 0.064(3) 0.174(5) 0.083(3) -0.001(3) -0.019(2) -0.014(3)
    C8 0.0442(14) 0.0397(14) 0.0443(14) 0.0046(11) -0.0120(11) -0.0054(11)
    C9 0.0491(16) 0.0327(13) 0.0562(17) -0.0046(12) -0.0066(13) -0.0058(12)
    C10 0.0404(14) 0.0388(14) 0.0536(16) -0.0057(11) -0.0042(12) -0.0036(12)
    C11 0.0360(13) 0.0313(12) 0.0484(15) -0.0019(10) -0.0116(11) -0.0057(10)
    C12 0.0583(18) 0.0345(14) 0.0574(18) -0.0089(13) -0.0008(14) -0.0027(12)
    C13 0.0577(18) 0.0446(16) 0.0587(18) -0.0117(14) 0.0060(14) -0.0016(13)
    C14 0.0380(14) 0.0435(15) 0.0500(16) 0.0057(12) -0.0003(12) -0.0076(12)
    C15 0.067(2) 0.075(2) 0.059(2) -0.0006(18) -0.0183(16) -0.0083(16)
    S3 0.0428(4) 0.0556(4) 0.0502(4) -0.0075(3) -0.0006(3) -0.0061(3)
    S4 0.0370(3) 0.0335(3) 0.0558(4) 0.0017(3) -0.0102(3) -0.0105(3)
    O6 0.0583(13) 0.0745(15) 0.0614(14) 0.0071(11) 0.0061(10) -0.0172(11)
    O7 0.0567(13) 0.0655(14) 0.0760(15) -0.0230(11) -0.0049(11) 0.0085(11)
    O8 0.0558(12) 0.0375(10) 0.0670(13) 0.0009(9) -0.0179(10) -0.0167(9)
    O9 0.0357(10) 0.0473(11) 0.0733(14) 0.0022(8) -0.0071(9) -0.0108(9)
    O10 0.0561(12) 0.0486(12) 0.0730(14) 0.0048(10) -0.0105(10) -0.0238(10)
    N3 0.0508(14) 0.0434(12) 0.0499(13) -0.0085(10) -0.0123(10) -0.0094(10)
    N4 0.0463(12) 0.0333(11) 0.0522(13) 0.0067(10) -0.0115(10) -0.0075(9)
    C16 0.0480(16) 0.0589(18) 0.0405(15) -0.0075(14) -0.0046(12) -0.0086(12)
    C17 0.065(2) 0.067(2) 0.073(2) 0.0022(18) -0.0188(17) -0.0230(17)
    C18 0.064(2) 0.106(3) 0.080(3) 0.019(2) -0.0204(19) -0.035(2)
    C19 0.0507(19) 0.136(4) 0.0482(19) -0.011(2) -0.0060(15) -0.026(2)
    C20 0.074(2) 0.098(3) 0.056(2) -0.042(2) -0.0102(18) -0.0086(19)
    C21 0.069(2) 0.065(2) 0.0556(19) -0.0159(17) -0.0133(16) -0.0063(15)
    C22 0.057(2) 0.232(7) 0.084(3) -0.010(3) -0.017(2) -0.058(4)
    C23 0.0421(14) 0.0379(13) 0.0457(15) 0.0003(11) -0.0125(11) -0.0075(11)
    C24 0.0525(17) 0.0449(16) 0.0581(18) 0.0098(13) 0.0056(14) -0.0136(13)
    C25 0.0606(18) 0.0347(14) 0.0553(17) 0.0108(13) -0.0033(14) -0.0128(12)
    C26 0.0360(13) 0.0343(13) 0.0486(15) 0.0025(10) -0.0110(11) -0.0093(11)
    C27 0.0389(14) 0.0419(14) 0.0550(16) 0.0079(12) -0.0007(12) -0.0139(12)
    C28 0.0471(15) 0.0337(13) 0.0550(16) 0.0065(11) -0.0063(12) -0.0121(11)
    C29 0.0403(14) 0.0422(15) 0.0499(16) -0.0041(12) -0.0003(12) -0.0084(12)
    C30 0.067(2) 0.078(2) 0.0555(19) 0.0052(18) -0.0188(16) -0.0127(16)
_geom_special_details
;
Bond distances, angles <i>etc</i>. have been calculated using the rounded
fractional coordinates. All su's are estimated from the variances of the
(full) variance-covariance matrix. The cell e.s.d.'s are taken into account in
the estimation of distances, angles and torsion angles
;
loop_
    _geom_bond_atom_site_label_1
    _geom_bond_atom_site_label_2
    _geom_bond_site_symmetry_1
    _geom_bond_site_symmetry_2
    _geom_bond_distance
    _geom_bond_publ_flag
    S1 O1 . . 1.425(3) no
    S1 O2 . . 1.425(2) no
    S1 N1 . . 1.644(2) no
    S1 C1 . . 1.759(3) no
    S2 O3 . . 1.421(2) no
    S2 O4 . . 1.438(2) no
    S2 N2 . . 1.647(2) no
    S2 C11 . . 1.747(3) no
    S3 O7 . . 1.424(2) no
    S3 N3 . . 1.641(2) no
    S3 O6 . . 1.423(2) no
    S3 C16 . . 1.758(3) no
    S4 O9 . . 1.423(2) no
    S4 N4 . . 1.651(2) no
    S4 O8 . . 1.436(2) no
    S4 C26 . . 1.751(3) no
    O5 C14 . . 1.210(3) no
    O10 C29 . . 1.209(3) no
    N1 C8 . . 1.416(4) no
    N2 C14 . . 1.380(3) no
    N1 H1 . . 0.8600 no
    N2 H2A . . 0.8600 no
    N3 C23 . . 1.417(4) no
    N4 C29 . . 1.381(3) no
    N3 H3A . . 0.8600 no
    N4 H4 . . 0.8600 no
    C1 C6 . . 1.382(5) no
    C1 C2 . . 1.382(5) no
    C2 C3 . . 1.391(6) no
    C3 C4 . . 1.371(6) no
    C4 C5 . . 1.379(7) no
    C4 C7 . . 1.505(6) no
    C5 C6 . . 1.395(5) no
    C8 C13 . . 1.392(3) no
    C8 C9 . . 1.382(4) no
    C9 C10 . . 1.378(4) no
    C10 C11 . . 1.381(3) no
    C11 C12 . . 1.387(4) no
    C12 C13 . . 1.375(4) no
    C14 C15 . . 1.490(5) no
    C2 H2 . . 0.9300 no
    C3 H3 . . 0.9300 no
    C5 H5 . . 0.9300 no
    C6 H6 . . 0.9300 no
    C7 H7A . . 0.9600 no
    C7 H7B . . 0.9600 no
    C7 H7C . . 0.9600 no
    C9 H9 . . 0.9300 no
    C10 H10 . . 0.9300 no
    C12 H12 . . 0.9300 no
    C13 H13 . . 0.9300 no
    C15 H15C . . 0.9600 no
    C15 H15B . . 0.9600 no
    C15 H15A . . 0.9600 no
    C16 C17 . . 1.390(5) no
    C16 C21 . . 1.382(5) no
    C17 C18 . . 1.374(6) no
    C18 C19 . . 1.378(7) no
    C19 C20 . . 1.382(6) no
    C19 C22 . . 1.507(6) no
    C20 C21 . . 1.381(6) no
    C23 C28 . . 1.386(4) no
    C23 C24 . . 1.392(3) no
    C24 C25 . . 1.373(4) no
    C25 C26 . . 1.383(4) no
    C26 C27 . . 1.385(3) no
    C27 C28 . . 1.374(4) no
    C29 C30 . . 1.492(5) no
    C17 H17 . . 0.9300 no
    C18 H18 . . 0.9300 no
    C20 H20 . . 0.9300 no
    C21 H21 . . 0.9300 no
    C22 H22A . . 0.9600 no
    C22 H22B . . 0.9600 no
    C22 H22C . . 0.9600 no
    C24 H24 . . 0.9300 no
    C25 H25 . . 0.9300 no
    C27 H27 . . 0.9300 no
    C28 H28 . . 0.9300 no
    C30 H30A . . 0.9600 no
    C30 H30B . . 0.9600 no
    C30 H30C . . 0.9600 no
loop_
    _geom_angle_atom_site_label_1
    _geom_angle_atom_site_label_2
    _geom_angle_atom_site_label_3
    _geom_angle_site_symmetry_1
    _geom_angle_site_symmetry_2
    _geom_angle_site_symmetry_3
    _geom_angle
    _geom_angle_publ_flag
    O1 S1 O2 . . . 120.70(15) no
    O1 S1 N1 . . . 104.06(14) no
    O1 S1 C1 . . . 109.20(17) no
    O2 S1 N1 . . . 108.23(14) no
    O2 S1 C1 . . . 107.86(15) no
    N1 S1 C1 . . . 105.84(14) no
    O3 S2 O4 . . . 119.35(12) no
    O3 S2 N2 . . . 108.69(12) no
    O3 S2 C11 . . . 110.10(13) no
    O4 S2 N2 . . . 103.10(12) no
    O4 S2 C11 . . . 108.62(12) no
    N2 S2 C11 . . . 106.04(12) no
    N3 S3 C16 . . . 105.24(14) no
    O7 S3 C16 . . . 109.50(15) no
    O6 S3 N3 . . . 107.70(13) no
    O6 S3 C16 . . . 108.13(15) no
    O6 S3 O7 . . . 120.60(14) no
    O7 S3 N3 . . . 104.61(14) no
    O8 S4 C26 . . . 108.63(12) no
    O9 S4 N4 . . . 108.81(12) no
    O8 S4 N4 . . . 102.93(12) no
    O8 S4 O9 . . . 119.59(12) no
    O9 S4 C26 . . . 109.97(13) no
    N4 S4 C26 . . . 105.93(12) no
    S1 N1 C8 . . . 123.5(2) no
    S2 N2 C14 . . . 125.40(18) no
    C8 N1 H1 . . . 118.00 no
    S1 N1 H1 . . . 118.00 no
    S2 N2 H2A . . . 117.00 no
    C14 N2 H2A . . . 117.00 no
    S3 N3 C23 . . . 122.68(19) no
    S4 N4 C29 . . . 125.40(18) no
    C23 N3 H3A . . . 119.00 no
    S3 N3 H3A . . . 119.00 no
    C29 N4 H4 . . . 117.00 no
    S4 N4 H4 . . . 117.00 no
    C2 C1 C6 . . . 120.6(3) no
    S1 C1 C6 . . . 119.6(3) no
    S1 C1 C2 . . . 119.8(3) no
    C1 C2 C3 . . . 118.4(4) no
    C2 C3 C4 . . . 122.2(4) no
    C3 C4 C5 . . . 118.6(4) no
    C5 C4 C7 . . . 120.6(4) no
    C3 C4 C7 . . . 120.8(4) no
    C4 C5 C6 . . . 120.8(4) no
    C1 C6 C5 . . . 119.4(4) no
    C9 C8 C13 . . . 119.7(2) no
    N1 C8 C13 . . . 121.7(3) no
    N1 C8 C9 . . . 118.5(2) no
    C8 C9 C10 . . . 120.6(2) no
    C9 C10 C11 . . . 119.4(3) no
    S2 C11 C12 . . . 119.58(19) no
    S2 C11 C10 . . . 119.7(2) no
    C10 C11 C12 . . . 120.6(2) no
    C11 C12 C13 . . . 119.7(2) no
    C8 C13 C12 . . . 119.9(3) no
    N2 C14 C15 . . . 114.8(2) no
    O5 C14 C15 . . . 124.7(3) no
    O5 C14 N2 . . . 120.5(3) no
    C1 C2 H2 . . . 121.00 no
    C3 C2 H2 . . . 121.00 no
    C4 C3 H3 . . . 119.00 no
    C2 C3 H3 . . . 119.00 no
    C4 C5 H5 . . . 120.00 no
    C6 C5 H5 . . . 120.00 no
    C1 C6 H6 . . . 120.00 no
    C5 C6 H6 . . . 120.00 no
    H7A C7 H7C . . . 109.00 no
    H7A C7 H7B . . . 109.00 no
    C4 C7 H7B . . . 110.00 no
    C4 C7 H7C . . . 110.00 no
    C4 C7 H7A . . . 109.00 no
    H7B C7 H7C . . . 109.00 no
    C8 C9 H9 . . . 120.00 no
    C10 C9 H9 . . . 120.00 no
    C11 C10 H10 . . . 120.00 no
    C9 C10 H10 . . . 120.00 no
    C13 C12 H12 . . . 120.00 no
    C11 C12 H12 . . . 120.00 no
    C8 C13 H13 . . . 120.00 no
    C12 C13 H13 . . . 120.00 no
    C14 C15 H15C . . . 109.00 no
    H15B C15 H15C . . . 110.00 no
    C14 C15 H15A . . . 109.00 no
    H15A C15 H15B . . . 110.00 no
    H15A C15 H15C . . . 110.00 no
    C14 C15 H15B . . . 109.00 no
    S3 C16 C17 . . . 119.5(3) no
    S3 C16 C21 . . . 120.2(3) no
    C17 C16 C21 . . . 120.3(3) no
    C16 C17 C18 . . . 119.6(4) no
    C17 C18 C19 . . . 121.3(4) no
    C18 C19 C22 . . . 121.2(5) no
    C20 C19 C22 . . . 120.6(5) no
    C18 C19 C20 . . . 118.2(4) no
    C19 C20 C21 . . . 122.0(4) no
    C16 C21 C20 . . . 118.6(4) no
    C24 C23 C28 . . . 119.4(2) no
    N3 C23 C24 . . . 121.6(2) no
    N3 C23 C28 . . . 119.0(2) no
    C23 C24 C25 . . . 120.0(3) no
    C24 C25 C26 . . . 119.9(2) no
    S4 C26 C25 . . . 119.41(19) no
    S4 C26 C27 . . . 119.8(2) no
    C25 C26 C27 . . . 120.7(2) no
    C26 C27 C28 . . . 119.1(3) no
    C23 C28 C27 . . . 120.8(2) no
    O10 C29 C30 . . . 124.3(3) no
    N4 C29 C30 . . . 114.7(2) no
    O10 C29 N4 . . . 121.0(3) no
    C16 C17 H17 . . . 120.00 no
    C18 C17 H17 . . . 120.00 no
    C17 C18 H18 . . . 119.00 no
    C19 C18 H18 . . . 119.00 no
    C19 C20 H20 . . . 119.00 no
    C21 C20 H20 . . . 119.00 no
    C16 C21 H21 . . . 121.00 no
    C20 C21 H21 . . . 121.00 no
    C19 C22 H22A . . . 109.00 no
    C19 C22 H22B . . . 110.00 no
    C19 C22 H22C . . . 109.00 no
    H22A C22 H22B . . . 109.00 no
    H22A C22 H22C . . . 109.00 no
    H22B C22 H22C . . . 109.00 no
    C23 C24 H24 . . . 120.00 no
    C25 C24 H24 . . . 120.00 no
    C24 C25 H25 . . . 120.00 no
    C26 C25 H25 . . . 120.00 no
    C26 C27 H27 . . . 120.00 no
    C28 C27 H27 . . . 120.00 no
    C23 C28 H28 . . . 120.00 no
    C27 C28 H28 . . . 120.00 no
    C29 C30 H30A . . . 109.00 no
    C29 C30 H30B . . . 109.00 no
    C29 C30 H30C . . . 109.00 no
    H30A C30 H30B . . . 109.00 no
    H30A C30 H30C . . . 109.00 no
    H30B C30 H30C . . . 109.00 no
loop_
    _geom_torsion_atom_site_label_1
    _geom_torsion_atom_site_label_2
    _geom_torsion_atom_site_label_3
    _geom_torsion_atom_site_label_4
    _geom_torsion_site_symmetry_1
    _geom_torsion_site_symmetry_2
    _geom_torsion_site_symmetry_3
    _geom_torsion_site_symmetry_4
    _geom_torsion
    _geom_torsion_publ_flag
    O1 S1 N1 C8 . . . . -173.5(3) no
    O2 S1 N1 C8 . . . . 57.0(3) no
    C1 S1 N1 C8 . . . . -58.4(3) no
    O1 S1 C1 C2 . . . . -159.9(2) no
    O1 S1 C1 C6 . . . . 22.5(3) no
    O2 S1 C1 C2 . . . . -27.0(3) no
    O2 S1 C1 C6 . . . . 155.3(2) no
    N1 S1 C1 C2 . . . . 88.7(3) no
    N1 S1 C1 C6 . . . . -89.0(3) no
    O3 S2 N2 C14 . . . . 48.6(2) no
    O4 S2 N2 C14 . . . . 176.2(2) no
    C11 S2 N2 C14 . . . . -69.7(2) no
    O3 S2 C11 C10 . . . . -27.0(3) no
    O3 S2 C11 C12 . . . . 155.3(2) no
    O4 S2 C11 C10 . . . . -159.3(2) no
    O4 S2 C11 C12 . . . . 22.9(3) no
    N2 S2 C11 C10 . . . . 90.4(3) no
    N2 S2 C11 C12 . . . . -87.3(2) no
    N3 S3 C16 C17 . . . . 86.6(3) no
    N3 S3 C16 C21 . . . . -91.3(3) no
    O6 S3 N3 C23 . . . . -57.2(3) no
    O7 S3 N3 C23 . . . . 173.4(2) no
    C16 S3 N3 C23 . . . . 58.0(3) no
    O6 S3 C16 C17 . . . . -158.6(2) no
    O6 S3 C16 C21 . . . . 23.6(3) no
    O7 S3 C16 C17 . . . . -25.4(3) no
    O7 S3 C16 C21 . . . . 156.8(2) no
    O8 S4 N4 C29 . . . . -176.4(2) no
    O9 S4 N4 C29 . . . . -48.6(2) no
    C26 S4 N4 C29 . . . . 69.6(2) no
    O8 S4 C26 C25 . . . . -23.8(3) no
    O8 S4 C26 C27 . . . . 158.2(2) no
    O9 S4 C26 C25 . . . . -156.4(2) no
    O9 S4 C26 C27 . . . . 25.6(3) no
    N4 S4 C26 C25 . . . . 86.2(2) no
    N4 S4 C26 C27 . . . . -91.9(2) no
    S1 N1 C8 C9 . . . . 128.8(3) no
    S1 N1 C8 C13 . . . . -54.2(4) no
    S2 N2 C14 C15 . . . . 179.5(2) no
    S2 N2 C14 O5 . . . . -1.4(4) no
    S3 N3 C23 C28 . . . . -127.2(3) no
    S3 N3 C23 C24 . . . . 54.5(4) no
    S4 N4 C29 O10 . . . . 1.7(4) no
    S4 N4 C29 C30 . . . . -178.4(2) no
    C2 C1 C6 C5 . . . . -1.6(4) no
    S1 C1 C2 C3 . . . . -175.9(3) no
    C6 C1 C2 C3 . . . . 1.8(5) no
    S1 C1 C6 C5 . . . . 176.1(2) no
    C1 C2 C3 C4 . . . . -0.5(6) no
    C2 C3 C4 C5 . . . . -1.0(6) no
    C2 C3 C4 C7 . . . . 179.5(4) no
    C7 C4 C5 C6 . . . . -179.2(3) no
    C3 C4 C5 C6 . . . . 1.3(5) no
    C4 C5 C6 C1 . . . . 0.0(5) no
    N1 C8 C13 C12 . . . . -179.1(3) no
    C13 C8 C9 C10 . . . . 0.8(4) no
    N1 C8 C9 C10 . . . . 177.9(3) no
    C9 C8 C13 C12 . . . . -2.0(4) no
    C8 C9 C10 C11 . . . . 1.0(4) no
    C9 C10 C11 S2 . . . . -179.4(2) no
    C9 C10 C11 C12 . . . . -1.6(4) no
    S2 C11 C12 C13 . . . . 178.2(2) no
    C10 C11 C12 C13 . . . . 0.4(4) no
    C11 C12 C13 C8 . . . . 1.4(4) no
    S3 C16 C17 C18 . . . . -175.7(3) no
    C21 C16 C17 C18 . . . . 2.1(5) no
    S3 C16 C21 C20 . . . . 176.0(2) no
    C17 C16 C21 C20 . . . . -1.8(4) no
    C16 C17 C18 C19 . . . . -0.5(6) no
    C17 C18 C19 C20 . . . . -1.3(6) no
    C17 C18 C19 C22 . . . . 179.1(4) no
    C18 C19 C20 C21 . . . . 1.6(5) no
    C22 C19 C20 C21 . . . . -178.8(3) no
    C19 C20 C21 C16 . . . . 0.0(5) no
    N3 C23 C24 C25 . . . . -180.0(3) no
    C28 C23 C24 C25 . . . . 1.7(4) no
    N3 C23 C28 C27 . . . . -179.0(3) no
    C24 C23 C28 C27 . . . . -0.6(4) no
    C23 C24 C25 C26 . . . . -1.3(4) no
    C24 C25 C26 S4 . . . . -178.2(2) no
    C24 C25 C26 C27 . . . . -0.2(4) no
    S4 C26 C27 C28 . . . . 179.2(2) no
    C25 C26 C27 C28 . . . . 1.2(4) no
    C26 C27 C28 C23 . . . . -0.8(4) no
loop_
    _geom_hbond_atom_site_label_D
    _geom_hbond_atom_site_label_H
    _geom_hbond_atom_site_label_A
    _geom_hbond_site_symmetry_A
    _geom_hbond_distance_DH
    _geom_hbond_distance_HA
    _geom_hbond_distance_DA
    _geom_hbond_angle_DHA
    _geom_hbond_publ_flag
    N1 H1 O5 2_756 0.86 2.14 2.841(3) 138 yes
    N2 H2A O4 2_766 0.86 2.06 2.876(3) 158 yes
    N3 H3A O10 2_666 0.86 2.18 2.859(3) 136 yes
    N4 H4 O8 2_656 0.86 2.05 2.867(3) 157 yes
    C13 H13 O2 . 0.93 2.49 3.062(4) 120 yes
    C22 H22A O6 2_665 0.96 2.59 3.338(5) 135 yes
    C24 H24 O6 . 0.93 2.46 3.026(4) 119 yes
_iucr_refine_instructions_details
;
TITL TPS1_0m in P-1
CELL 0.71073 9.6722 11.9968 15.4784 82.802 79.232 89.653
ZERR 4.00 0.0003 0.0004 0.0006 0.002 0.001 0.002
LATT 1
SFAC C  H  N  O  S
UNIT 60  64  8  20  8
L.S. 40
ACTA
BOND $H
HTAB
CONF
LIST 4
FMAP 2
PLAN 10
TEMP 23.000
MPLA 5 C14 C15 N2 O5
MPLA 7 C1 C2 C3 C4 C5 C6 C7
MPLA 6 C8 C9 C10 C11 C12 C13
MPLA 5 C14 C15 N2 O5
MPLA 5 C29 C30 N4 O10
MPLA 7 C16 C17 C18 C19 C20 C21 C22
MPLA 6 C23 C24 C25 C26 C27 C28
MPLA 5 C29 C30 N4 O10
WGHT    0.065200    0.779500
BASF   0.32213
FVAR       1.19747
MOLE 1
S1    5    1.184626    0.056568    0.156283    11.00000    0.04718    0.06111 =
         0.04926   -0.00845   -0.00107    0.00801
S2    5    0.844206    0.352327    0.495211    11.00000    0.03632    0.03279 =
         0.05647   -0.00631   -0.01077    0.00020
O1    4    1.248911   -0.045379    0.132918    11.00000    0.06764    0.08393 =
         0.06792   -0.02590   -0.00380    0.02939
O2    4    1.254487    0.162076    0.124685    11.00000    0.05891    0.07787 =
         0.06418    0.00264    0.00277   -0.01036
O3    4    0.707025    0.308351    0.532442    11.00000    0.03484    0.04697 =
         0.07185   -0.01010   -0.00580   -0.00285
O4    4    0.860264    0.464838    0.449564    11.00000    0.05403    0.03280 =
         0.07231   -0.00164   -0.02082    0.00280
O5    4    0.881187    0.181631    0.644580    11.00000    0.05769    0.04080 =
         0.07333    0.00280   -0.00968   -0.00511
N1    3    1.157699    0.040382    0.265223    11.00000    0.05358    0.04590 =
         0.04843   -0.00375   -0.01102    0.01127
AFIX  43
H1    2    1.191129   -0.018068    0.291754    11.00000   -1.20000
AFIX   0
N2    3    0.933065    0.356923    0.575713    11.00000    0.04704    0.03584 =
         0.05120   -0.00560   -0.01296   -0.00606
AFIX  43
H2A   2    0.977037    0.418662    0.576837    11.00000   -1.20000
AFIX   0
C1    1    1.016584    0.063774    0.128100    11.00000    0.05038    0.05725 =
         0.04182   -0.00881   -0.00557    0.00537
C2    1    0.951967    0.166480    0.118118    11.00000    0.07283    0.06281 =
         0.07825   -0.01876   -0.02828    0.01114
AFIX  43
H2    2    0.998600    0.232543    0.122435    11.00000   -1.20000
AFIX   0
C3    1    0.815535    0.168550    0.101464    11.00000    0.07467    0.08474 =
         0.08553   -0.02629   -0.03289    0.02994
AFIX  43
H3    2    0.771117    0.237249    0.095019    11.00000   -1.20000
AFIX   0
C4    1    0.744307    0.072746    0.094226    11.00000    0.05723    0.10504 =
         0.05054   -0.01223   -0.00724    0.00139
C5    1    0.811734   -0.028615    0.102328    11.00000    0.07307    0.08546 =
         0.06516   -0.00519   -0.01189   -0.02410
AFIX  43
H5    2    0.765525   -0.094204    0.096411    11.00000   -1.20000
AFIX   0
C6    1    0.948394   -0.033875    0.119290    11.00000    0.07426    0.06095 =
         0.05782   -0.00407   -0.00950   -0.00002
AFIX  43
H6    2    0.993240   -0.102506    0.124625    11.00000   -1.20000
AFIX   0
C7    1    0.596154    0.078014    0.076984    11.00000    0.06356    0.17458 =
         0.08252   -0.01411   -0.01928   -0.00059
AFIX 137
H7A   2    0.588291    0.141262    0.033685    11.00000   -1.50000
H7B   2    0.531928    0.085965    0.131105    11.00000   -1.50000
H7C   2    0.573765    0.010176    0.055168    11.00000   -1.50000
AFIX   0
C8    1    1.082437    0.117486    0.317717    11.00000    0.04416    0.03967 =
         0.04425   -0.00537   -0.01200    0.00462
C9    1    0.974487    0.076761    0.385975    11.00000    0.04914    0.03271 =
         0.05624   -0.00583   -0.00666   -0.00462
AFIX  43
H9    2    0.951037    0.000578    0.395118    11.00000   -1.20000
AFIX   0
C10   1    0.901309    0.148096    0.440602    11.00000    0.04034    0.03878 =
         0.05358   -0.00364   -0.00420   -0.00567
AFIX  43
H10   2    0.829751    0.120199    0.487074    11.00000   -1.20000
AFIX   0
C11   1    0.935225    0.261405    0.425696    11.00000    0.03600    0.03131 =
         0.04837   -0.00569   -0.01162   -0.00194
C12   1    1.044080    0.303210    0.357960    11.00000    0.05831    0.03444 =
         0.05737   -0.00269   -0.00075   -0.00893
AFIX  43
H12   2    1.066646    0.379558    0.348567    11.00000   -1.20000
AFIX   0
C13   1    1.118551    0.231326    0.304720    11.00000    0.05773    0.04457 =
         0.05866   -0.00158    0.00598   -0.01167
AFIX  43
H13   2    1.193019    0.258737    0.260043    11.00000   -1.20000
AFIX   0
C14   1    0.942802    0.269877    0.641528    11.00000    0.03798    0.04347 =
         0.04998   -0.00756   -0.00025    0.00565
C15   1    1.030956    0.295461    0.706049    11.00000    0.06670    0.07514 =
         0.05853   -0.00826   -0.01831   -0.00057
AFIX 137
H15A  2    1.083404    0.230264    0.721723    11.00000   -1.50000
H15B  2    0.971414    0.316093    0.758308    11.00000   -1.50000
H15C  2    1.094889    0.356522    0.679717    11.00000   -1.50000
AFIX   0
MOLE 2
S3    5    0.690395    0.546419    0.156656    11.00000    0.04281    0.05560 =
         0.05018   -0.00605   -0.00061   -0.00750
S4    5    0.345050    0.150676    0.495792    11.00000    0.03699    0.03346 =
         0.05580   -0.01048   -0.01021    0.00174
O6    4    0.759288    0.448774    0.127959    11.00000    0.05830    0.07447 =
         0.06141   -0.01722    0.00606    0.00713
O7    4    0.755305    0.654564    0.129841    11.00000    0.05672    0.06548 =
         0.07604    0.00846   -0.00491   -0.02299
O8    4    0.361167    0.052755    0.450347    11.00000    0.05582    0.03752 =
         0.06700   -0.01670   -0.01795    0.00087
O9    4    0.207769    0.185124    0.532317    11.00000    0.03571    0.04732 =
         0.07331   -0.01075   -0.00706    0.00222
O10   4    0.381974    0.272403    0.646263    11.00000    0.05610    0.04856 =
         0.07300   -0.02376   -0.01053    0.00481
N3    3    0.664741    0.531524    0.265335    11.00000    0.05079    0.04337 =
         0.04996   -0.00943   -0.01227   -0.00851
AFIX  43
H3A   2    0.698798    0.581847    0.290844    11.00000   -1.20000
AFIX   0
N4    3    0.433011    0.118542    0.576954    11.00000    0.04628    0.03333 =
         0.05224   -0.00749   -0.01146    0.00668
AFIX  43
H4    2    0.476305    0.055703    0.578347    11.00000   -1.20000
AFIX   0
C16   1    0.521083    0.547989    0.130507    11.00000    0.04801    0.05884 =
         0.04055   -0.00856   -0.00456   -0.00747
C17   1    0.449962    0.648718    0.123550    11.00000    0.06526    0.06725 =
         0.07253   -0.02298   -0.01884    0.00218
AFIX  43
H17   2    0.494042    0.715606    0.128698    11.00000   -1.20000
AFIX   0
C18   1    0.314177    0.648903    0.109027    11.00000    0.06389    0.10587 =
         0.08008   -0.03497   -0.02035    0.01925
AFIX  43
H18   2    0.266582    0.716393    0.105000    11.00000   -1.20000
AFIX   0
C19   1    0.247072    0.551156    0.100308    11.00000    0.05072    0.13556 =
         0.04825   -0.02618   -0.00597   -0.01130
C20   1    0.320980    0.452378    0.104871    11.00000    0.07424    0.09771 =
         0.05606   -0.00856   -0.01023   -0.04146
AFIX  43
H20   2    0.277609    0.386098    0.097612    11.00000   -1.20000
AFIX   0
C21   1    0.457387    0.449102    0.119895    11.00000    0.06845    0.06479 =
         0.05555   -0.00626   -0.01333   -0.01586
AFIX  43
H21   2    0.505371    0.381727    0.122809    11.00000   -1.20000
AFIX   0
C22   1    0.097364    0.551401    0.085630    11.00000    0.05688    0.23108 =
         0.08415   -0.05791   -0.01732   -0.00960
AFIX 137
H22A  2    0.093705    0.521352    0.031446    11.00000   -1.50000
H22B  2    0.063772    0.626992    0.081852    11.00000   -1.50000
H22C  2    0.039248    0.506015    0.134242    11.00000   -1.50000
AFIX   0
C23   1    0.588741    0.439100    0.318870    11.00000    0.04207    0.03786 =
         0.04565   -0.00745   -0.01247    0.00028
C24   1    0.624716    0.328730    0.307439    11.00000    0.05253    0.04486 =
         0.05805   -0.01355    0.00560    0.00974
AFIX  43
H24   2    0.700386    0.314200    0.263837    11.00000   -1.20000
AFIX   0
C25   1    0.548592    0.241238    0.360479    11.00000    0.06063    0.03470 =
         0.05534   -0.01286   -0.00334    0.01077
AFIX  43
H25   2    0.571405    0.167469    0.352025    11.00000   -1.20000
AFIX   0
C26   1    0.437975    0.262998    0.426471    11.00000    0.03603    0.03434 =
         0.04855   -0.00928   -0.01098    0.00249
C27   1    0.402964    0.372458    0.439969    11.00000    0.03887    0.04187 =
         0.05504   -0.01387   -0.00069    0.00790
AFIX  43
H27   2    0.329616    0.386749    0.485148    11.00000   -1.20000
AFIX   0
C28   1    0.478104    0.459620    0.385683    11.00000    0.04709    0.03365 =
         0.05501   -0.01213   -0.00632    0.00647
AFIX  43
H28   2    0.454440    0.533317    0.393867    11.00000   -1.20000
AFIX   0
C29   1    0.442826    0.184239    0.642816    11.00000    0.04025    0.04219 =
         0.04988   -0.00837   -0.00030   -0.00414
C30   1    0.532111    0.137232    0.707000    11.00000    0.06698    0.07767 =
         0.05548   -0.01267   -0.01877    0.00517
AFIX 137
H30A  2    0.474682    0.092013    0.756023    11.00000   -1.50000
H30B  2    0.575155    0.197653    0.728256    11.00000   -1.50000
H30C  2    0.603956    0.091777    0.678028    11.00000   -1.50000
HKLF 5
REM  TPS1_0m in P-1
REM R1 =  0.0531 for   5598 Fo > 4sig(Fo)  and  0.0859 for all   8382 data
REM    438 parameters refined using      0 restraints
END
WGHT      0.0652      0.7797
REM Highest difference peak  0.520,  deepest hole -0.443,  1-sigma level  0.060
Q1    1   0.6551  0.1538  0.5019  11.00000  0.05    0.52
Q2    1   1.1234 -0.0305  0.2861  11.00000  0.05    0.43
Q3    1   0.8979  0.3122  0.4536  11.00000  0.05    0.42
Q4    1   0.1657  0.3445  0.5058  11.00000  0.05    0.42
Q5    1   0.6089  0.5994  0.2848  11.00000  0.05    0.37
Q6    1   0.6679  0.5331  0.2168  11.00000  0.05    0.31
Q7    1   0.4052  0.2010  0.4574  11.00000  0.05    0.29
Q8    1   0.9934  0.2786  0.4133  11.00000  0.05    0.28
Q9    1   0.3767  0.1296  0.5460  11.00000  0.05    0.28
Q10   1   1.1664  0.0409  0.2190  11.00000  0.05    0.28
;
