# Supplementary material for: A triclinic polymorph of N-[4-(4-methyl­benzene­sulfonamido)­phenyl­sulfon­yl]acetamide
Source: Acta Crystallogr Sect E Struct Rep Online. 2012 Mar 7;68(Pt 4):o983–4. doi: 10.1107/S1600536812008616 (PMC3343954; doi:10.1107/S1600536812008616)
Supplement: Supplementary file 2 [file e-68-0o983-Isup2.hkl]

#
# h,k,l, Fc-squared, Fo-squared, sigma(Fo-squared) and status flag
#
data_I
_shelx_title ' TPS1_0m in P-1'
_shelx_refln_list_code          4
_shelx_F_calc_maximum      169.98
_exptl_crystal_F_000       768.00
_reflns_d_resolution_high  0.7486
 
loop_
 _symmetry_equiv_pos_as_xyz
 'x, y, z'
 '-x, -y, -z'
 
_cell_length_a     9.6722
_cell_length_b    11.9968
_cell_length_c    15.4784
_cell_angle_alpha  82.802
_cell_angle_beta   79.232
_cell_angle_gamma  89.653
 
_shelx_F_squared_multiplier     1.000
 
loop_
 _refln_index_h
 _refln_index_k
 _refln_index_l
 _refln_F_squared_calc
 _refln_F_squared_meas
 _refln_F_squared_sigma
 _refln_observed_status
   1   0   0        2.46        2.09      0.24 o
   2   0   0      122.41      103.31      1.23 o
   3   0   0        2.35        1.16      0.47 o
   4   0   0       31.75       35.13      1.28 o
   5   0   0        0.20        7.32      1.26 o
   6   0   0       62.54       46.84      2.64 o
   7   0   0        0.13       -0.45      1.33 o
   8   0   0      214.21      181.88      5.94 o
   9   0   0        0.27        1.67      2.93 o
  10   0   0       93.85       91.79      7.52 o
  11   0   0        0.08       12.21      6.89 o
  12   0   0       13.06       19.42      8.45 o
 -12   1   0       50.18       50.08      6.19 o
 -11   1   0      143.62      175.32     26.31 o
 -10   1   0       26.36       30.13      5.70 o
  -9   1   0        3.22        3.53      1.85 o
  -8   1   0      165.93      142.67      3.98 o
  -7   1   0      155.58      153.45      3.49 o
  -6   1   0      305.39      401.27     14.60 o
  -5   1   0     1447.65     1494.49     17.81 o
  -4   1   0      119.31      138.54      2.32 o
  -3   1   0     1039.20     1023.50     10.61 o
  -2   1   0     2460.84     2219.63     21.91 o
  -1   1   0     5011.52     5594.70     47.00 o
   2   1   0     3313.98     3260.64     93.94 o
   3   1   0        6.15        5.17      0.77 o
   4   1   0       53.42       79.98      5.20 o
   5   1   0     2151.81     2260.16     30.38 o
   6   1   0      305.64      323.53      5.93 o
   7   1   0      252.04      256.81      6.14 o
   8   1   0      183.88      175.19      6.56 o
   9   1   0        3.04       12.26      5.84 o
  10   1   0       70.77       65.21      6.42 o
  11   1   0      115.36       98.32     11.27 o
  12   1   0       38.50       41.33      9.39 o
 -12   2   0       57.36       65.96     10.65 o
 -11   2   0      162.31      169.62      9.46 o
 -10   2   0        3.01        6.81      2.16 o
  -9   2   0        1.28        0.46      2.53 o
  -8   2   0        0.04       -1.45      1.45 o
  -7   2   0      186.44      158.36      5.15 o
  -6   2   0      733.93      711.29      9.84 o
  -5   2   0      634.87      588.48      8.22 o
  -4   2   0        0.55       -0.39      0.84 o
  -3   2   0       17.92       24.53      1.21 o
  -2   2   0      813.31      763.10      7.54 o
  -1   2   0     1608.67     1437.35     13.88 o
   0   2   0     1233.64     1239.26     10.73 o
   1   2   0     5534.01     5301.79     92.65 o
   4   2   0      804.45      800.47     13.91 o
   5   2   0      463.04      417.11      8.25 o
   6   2   0      136.08      155.98      4.51 o
   7   2   0       61.46       86.23      7.69 o
   8   2   0        1.05        4.00      2.34 o
   9   2   0        2.19        1.00      2.64 o
  10   2   0      135.38      137.45     11.27 o
  11   2   0       98.80       92.69     10.34 o
  12   2   0        1.72       -0.31      6.58 o
 -12   3   0        0.08        7.29      5.93 o
 -11   3   0        1.99        0.70      2.94 o
 -10   3   0       60.76       58.83      4.07 o
  -9   3   0     1059.31     1009.64     17.30 o
  -8   3   0       67.55       94.56      3.51 o
  -7   3   0     1448.75     1454.33     19.22 o
  -6   3   0        0.07        2.64      1.37 o
  -5   3   0      152.74      124.45      3.05 o
  -4   3   0      395.60      358.06      5.12 o
  -3   3   0       38.90       81.82      2.27 o
  -2   3   0      475.38      456.92      6.00 o
  -1   3   0     3295.12     3067.61     30.39 o
   0   3   0      283.74      271.39      3.08 o
   1   3   0      491.10      577.97      5.49 o
   2   3   0      393.82      485.91     19.30 o
   5   3   0     1646.57     1824.74     42.25 o
   6   3   0       11.42        8.77      2.50 o
   7   3   0      326.82      322.59      6.53 o
   8   3   0       45.34       54.36      3.09 o
   9   3   0      169.87      169.90      6.26 o
  10   3   0        5.46        4.70      5.01 o
  11   3   0        2.96        9.08      5.95 o
  12   3   0        0.54        4.70      6.58 o
 -12   4   0        0.03        2.97      2.98 o
 -11   4   0        0.09        1.83      3.02 o
 -10   4   0        3.27        3.13      3.12 o
  -9   4   0        5.66       15.91      2.62 o
  -8   4   0       15.66        9.25      2.33 o
  -7   4   0       97.77       91.78      4.09 o
  -6   4   0      373.26      364.49      6.28 o
  -5   4   0       20.78       36.30      2.02 o
  -4   4   0      475.74      417.69      6.70 o
  -3   4   0      579.51      502.98      7.41 o
  -2   4   0     4541.78     4704.35     52.98 o
  -1   4   0       82.24       56.88      1.76 o
   0   4   0      146.42      144.18      2.32 o
   1   4   0      388.26      401.99      6.10 o
   2   4   0     3415.42     3814.38     42.15 o
   3   4   0      506.59      522.92      8.14 o
   4   4   0     1303.10     1399.70     41.65 o
   5   4   0       12.13       15.61      1.43 o
   6   4   0      411.77      447.63      8.68 o
   7   4   0      218.49      229.03      7.29 o
   8   4   0      105.45      100.21      6.42 o
   9   4   0        3.22        5.48      2.88 o
  10   4   0       52.96       58.87      7.20 o
  11   4   0        8.47        3.76      5.32 o
  12   4   0      112.51      121.18     11.90 o
 -12   5   0        4.29        2.44      4.19 o
 -11   5   0       36.76       35.69      4.99 o
 -10   5   0       59.49       41.93      4.89 o
  -9   5   0        9.40        5.08      2.74 o
  -8   5   0      108.53       98.50      4.49 o
  -7   5   0      838.41      812.57     13.42 o
  -6   5   0      210.65      188.41      4.97 o
  -5   5   0     1160.34     1206.60     16.02 o
  -4   5   0      186.56      167.37      4.12 o
  -3   5   0        0.03       -1.31      1.31 o
  -2   5   0        7.10        3.79      1.38 o
  -1   5   0      952.98      996.34     12.87 o
   0   5   0      551.32      534.20      6.88 o
   1   5   0      414.94      448.14      4.80 o
   2   5   0      802.34      755.53     13.31 o
   3   5   0     2720.97     3219.48     42.16 o
   4   5   0        0.06        1.37      1.13 o
   5   5   0     1181.91     1316.95     27.78 o
   6   5   0      173.14      189.07      4.51 o
   7   5   0      989.33     1002.42     22.25 o
   9   5   0      188.60      192.53     15.50 o
  10   5   0       44.95       28.81      5.63 o
  11   5   0       52.53       56.05      7.52 o
 -11   6   0       13.77       24.88      5.35 o
 -10   6   0       73.46       87.90      6.79 o
  -9   6   0        9.24       11.30      3.14 o
  -8   6   0       54.11       52.37      4.09 o
  -7   6   0      143.16      139.30      8.05 o
  -6   6   0      914.20      995.29     15.64 o
  -5   6   0       81.52       85.07      4.62 o
  -4   6   0     1082.95     1088.75     14.69 o
  -3   6   0      162.63      173.60      4.25 o
  -2   6   0       60.91       42.97      4.41 o
  -1   6   0       73.10       64.33      2.19 o
   0   6   0      579.27      557.44      7.32 o
   1   6   0       51.09       32.41      1.30 o
   2   6   0     2939.37     3304.17     34.70 o
   3   6   0       35.88       38.38      3.12 o
   4   6   0      148.06      142.40      3.02 o
   5   6   0      125.92      147.75      3.40 o
   6   6   0       28.19       43.29      3.13 o
   9   6   0       18.42       19.10      4.39 o
  10   6   0       10.02       10.96      4.39 o
  11   6   0        8.39        9.39      5.32 o
 -11   7   0        0.12        3.94      3.89 o
 -10   7   0        5.23        3.13      4.80 o
  -9   7   0       32.60       35.31      4.53 o
  -8   7   0       84.75       74.76      5.57 o
  -7   7   0      214.96      198.04      8.38 o
  -6   7   0        0.03       -2.70      2.70 o
  -5   7   0      214.00      214.20      6.04 o
  -4   7   0       69.83       68.59      3.28 o
  -3   7   0      333.70      283.16      5.50 o
  -2   7   0        2.83        2.73      2.06 o
  -1   7   0      149.51      145.58      3.31 o
   0   7   0        3.65        4.34      0.89 o
   1   7   0      939.96      954.60     11.37 o
   2   7   0      368.32      416.66      6.03 o
   3   7   0     1340.95     1396.55     18.08 o
   4   7   0       23.86       25.08      1.52 o
   5   7   0      302.88      330.48      5.74 o
   6   7   0      157.21      162.51     12.06 o
  10   7   0        4.44        1.88      3.76 o
  11   7   0        0.23        5.32      4.70 o
 -11   8   0       44.15       38.16      6.83 o
 -10   8   0       34.96       41.12      5.40 o
  -9   8   0       81.90       78.25      5.93 o
  -8   8   0       23.19       29.73      5.74 o
  -7   8   0       17.26       14.71      3.66 o
  -6   8   0        0.97       -2.46      2.46 o
  -5   8   0      633.30      590.77     11.17 o
  -4   8   0      645.79      649.79     11.45 o
  -3   8   0       41.81       70.46      8.45 o
  -2   8   0      482.75      514.94      8.65 o
  -1   8   0      247.97      221.82      4.46 o
   0   8   0      800.64      746.65     10.47 o
   1   8   0      419.50      383.96      6.27 o
   2   8   0      237.15      208.11      3.79 o
   3   8   0      175.83      154.42      4.48 o
   4   8   0        0.09       -1.44      1.44 o
   5   8   0      155.38      159.33      4.03 o
   6   8   0      384.41      415.41     12.52 o
 -10   9   0       14.20       11.36      5.64 o
  -9   9   0        0.00        2.22      4.98 o
  -8   9   0        7.65       11.53      5.30 o
  -7   9   0       62.85       68.31      7.71 o
  -6   9   0        7.02       -0.64      3.37 o
  -5   9   0      418.89      417.78     11.14 o
  -4   9   0      203.85      243.66      8.22 o
  -3   9   0       73.37       67.94      3.98 o
  -2   9   0      601.61      568.14     10.35 o
  -1   9   0       16.95        4.49      2.09 o
   0   9   0       41.42       50.57      3.29 o
   1   9   0      363.28      383.83      6.75 o
   2   9   0      715.66      695.76      9.53 o
   3   9   0        0.04       -2.43      2.43 o
   4   9   0       55.26       58.41      3.79 o
   5   9   0       57.74       58.93      3.70 o
   7   9   0       98.42       98.46      5.40 o
 -10  10   0       74.27       85.80     15.34 o
  -9  10   0        4.75        7.24      5.57 o
  -8  10   0       24.83       34.02     11.58 o
  -7  10   0        3.98        8.43      5.04 o
  -6  10   0      208.35      210.43     11.83 o
  -5  10   0        6.25       16.93      4.27 o
  -4  10   0      305.87      327.71     10.17 o
  -3  10   0      117.76      124.24      6.25 o
  -2  10   0     1085.98     1090.28     22.41 o
  -1  10   0        6.49       11.90      5.63 o
   0  10   0     2694.16     2763.60     39.02 o
   1  10   0       80.97       95.09      3.72 o
   2  10   0      147.63      134.44      5.75 o
   3  10   0       13.14        2.45      2.34 o
   5  10   0        9.47        6.00      3.53 o
   6  10   0      120.20      143.41      7.37 o
   7  10   0        8.55        2.19      3.76 o
   8  10   0        0.29       -3.45      3.45 o
  -9  11   0       11.31       10.02      6.42 o
  -8  11   0        6.07        4.70      5.54 o
  -7  11   0       21.44       36.75      6.97 o
  -6  11   0        6.51       10.78      5.20 o
  -5  11   0       39.34       52.14     18.01 o
  -4  11   0        2.34        0.30      3.65 o
  -3  11   0       50.62       41.70      4.72 o
  -2  11   0      145.64      131.57      6.68 o
  -1  11   0        1.51       -2.52      2.52 o
   0  11   0      236.44      210.09      6.30 o
   1  11   0        1.29       -2.75      2.75 o
   2  11   0       41.04       30.82      4.98 o
   3  11   0      305.73      285.86      9.34 o
   4  11   0       14.12        8.85      3.65 o
   5  11   0      100.75       78.59      8.45 o
   6  11   0        3.16        3.45      4.39 o
   7  11   0        8.64       15.34      4.70 o
   8  11   0       79.24       79.22      7.83 o
  -8  12   0        0.08        1.23      6.11 o
  -7  12   0       51.13       51.98     11.58 o
  -6  12   0       43.21       42.64      7.31 o
  -5  12   0      195.58      186.47     11.95 o
  -4  12   0       12.24       10.17      5.31 o
  -3  12   0        1.99        6.85      3.72 o
  -2  12   0       28.61       24.79      4.07 o
  -1  12   0       40.10       39.23      4.18 o
   0  12   0       84.24       81.99      5.07 o
   1  12   0      146.79      157.77     11.58 o
   2  12   0      173.54      167.05     10.34 o
   3  12   0       31.92       20.66      4.63 o
   4  12   0       13.61       12.26      4.28 o
   5  12   0       49.08       39.46      7.20 o
   6  12   0        2.09        0.94      4.70 o
   7  12   0        5.08        9.39      5.32 o
   8  12   0       24.93       28.18      6.26 o
  -7  13   0       29.00       32.11      7.52 o
  -6  13   0        6.98        5.24      5.86 o
  -5  13   0        9.52       11.52      5.84 o
  -4  13   0        0.87        5.66      5.42 o
  -3  13   0       72.72       90.33      7.40 o
  -2  13   0        3.33       -3.59      3.59 o
  -1  13   0       87.19       94.91      5.84 o
   0  13   0        2.58        5.95      4.43 o
   1  13   0      132.82      111.85      8.72 o
   2  13   0       26.38       22.66      5.52 o
   3  13   0      197.12      198.70     10.52 o
   4  13   0       31.85       33.33     10.49 o
   5  13   0       84.96       72.33      9.71 o
   6  13   0       51.59       39.46      7.52 o
   7  13   0        0.85        0.00      5.32 o
  -6  14   0        9.28       20.20      7.39 o
  -5  14   0        0.18        0.99     11.74 o
  -4  14   0       12.67        2.48     14.40 o
  -3  14   0       10.97        0.54     11.12 o
  -2  14   0        0.40       -3.23      4.98 o
  -1  14   0       16.27       25.03      6.42 o
   0  14   0       19.90       11.81      5.52 o
   1  14   0        6.55        7.68      4.98 o
   2  14   0        2.11       -3.63      4.53 o
   3  14   0        0.40       -3.98      3.98 o
   4  14   0       74.87       78.28     10.65 o
   5  14   0       37.02       39.14      8.45 o
  -4  15   0       27.34       29.60     10.65 o
  -3  15   0        5.46       -3.13      7.52 o
  -2  15   0       30.69       28.71     13.47 o
  -1  15   0       26.91       30.75      6.97 o
   0  15   0        3.44        7.41      5.52 o
   1  15   0        4.06        2.13      5.08 o
   2  15   0       32.97       48.85     10.65 o
   3  15   0       15.73       17.23      5.98 o
  -3 -15   1        0.10        0.86      4.98 o
  -2 -15   1       82.80       91.27      9.41 o
  -1 -15   1        8.26       13.20      5.84 o
   0 -15   1        6.12       -1.52      5.30 o
   1 -15   1       14.71       13.65      6.09 o
   2 -15   1       12.03        7.50      6.28 o
   3 -15   1       13.71        8.77      8.45 o
   4 -15   1        3.77        1.12      5.96 o
  -5 -14   1        2.74        7.20      6.58 o
  -4 -14   1       37.58       44.15      9.08 o
  -3 -14   1        7.52       13.35      5.20 o
  -2 -14   1       50.79       50.45      7.18 o
  -1 -14   1        0.58       -4.53      4.53 o
   0 -14   1       13.65       13.29      5.42 o
   1 -14   1       47.33       47.62      7.52 o
   2 -14   1       12.28        3.45      5.26 o
   3 -14   1       14.18       10.51      5.52 o
   4 -14   1        7.78        0.86      5.42 o
   5 -14   1       15.52        7.94      6.73 o
   6 -14   1      120.86      142.88     12.51 o
  -6 -13   1        6.22        0.00      5.32 o
  -5 -13   1        0.62        0.00      5.63 o
  -4 -13   1       23.55       24.35      5.30 o
  -3 -13   1       23.50       14.41      5.08 o
  -2 -13   1       21.30       29.28      5.75 o
  -1 -13   1       17.53       18.69      5.42 o
   0 -13   1        0.00       -0.36      4.09 o
   1 -13   1        6.68        7.02      3.86 o
   2 -13   1        1.92       -1.66      3.58 o
   3 -13   1        9.48        2.89      4.35 o
   4 -13   1       50.52       53.60      7.96 o
   5 -13   1        0.20       -1.26      5.09 o
   6 -13   1       15.66       19.51      6.53 o
   7 -13   1        1.70        4.47      7.67 o
  -7 -12   1        3.40        7.52      5.32 o
  -6 -12   1       84.75       79.85      9.08 o
  -5 -12   1       49.18       49.16      7.83 o
  -4 -12   1        5.86       -1.72      3.77 o
  -3 -12   1       56.06       40.48      5.64 o
  -2 -12   1       14.09       15.36      4.76 o
  -1 -12   1      121.35      136.83      9.39 o
   0 -12   1      177.90      165.52      7.81 o
   1 -12   1        7.52        4.98      2.97 o
   2 -12   1       44.94       42.64      5.17 o
   3 -12   1       33.55       41.26      5.24 o
   4 -12   1        8.51        1.99      7.67 o
   5 -12   1       56.28       59.07      8.16 o
   6 -12   1        1.16        2.44      7.99 o
   7 -12   1       22.63       37.74      7.41 o
   8 -12   1        5.89        9.99      6.19 o
  -8 -11   1       27.42       23.17      5.63 o
  -7 -11   1       44.33       43.84      6.58 o
  -6 -11   1        0.01       -0.63      4.39 o
  -5 -11   1        7.69        3.80      3.30 o
  -4 -11   1       11.51        4.23      3.91 o
  -3 -11   1      421.52      420.21     15.97 o
  -2 -11   1       44.68       47.43      5.64 o
  -1 -11   1      320.51      322.45      9.87 o
   0 -11   1      194.03      197.35      6.19 o
   1 -11   1        1.53       -2.58      2.58 o
   2 -11   1      217.12      213.95      7.73 o
   3 -11   1       20.26       13.17      3.87 o
   4 -11   1       66.08       59.99      6.98 o
   5 -11   1      450.76      404.59     16.91 o
   6 -11   1        2.42        5.73      7.99 o
   7 -11   1        2.41        1.69      5.26 o
   8 -11   1        1.25       -4.95      4.95 o
   9 -11   1       22.55       18.47      6.76 o
  -9 -10   1        0.00        6.58      4.39 o
  -8 -10   1       27.76       28.50      5.32 o
  -7 -10   1       20.25       15.66      4.70 o
  -6 -10   1        1.01        1.26      4.07 o
  -5 -10   1       26.78       22.32      4.85 o
  -4 -10   1      244.70      235.28      6.72 o
  -3 -10   1        5.11        1.99      2.22 o
  -2 -10   1      171.21      126.10      5.17 o
  -1 -10   1        0.79       -2.34      2.34 o
   0 -10   1      113.21      109.87      5.16 o
   1 -10   1        6.41       11.61      5.17 o
   2 -10   1        1.74       -2.59      2.59 o
   3 -10   1        0.29       -0.13      3.42 o
   4 -10   1     1798.72     1831.62     32.04 o
   5 -10   1       17.14       17.24      5.20 o
   6 -10   1      111.52      118.53      9.97 o
   7 -10   1        2.97        6.82      5.20 o
   8 -10   1        7.88        3.69      5.12 o
   9 -10   1        0.03        1.93      5.63 o
  10 -10   1      139.60      170.57     15.03 o
 -10  -9   1        1.63       14.09      4.70 o
  -9  -9   1       82.92       66.38      6.89 o
  -8  -9   1       26.14       23.79      4.70 o
  -7  -9   1       80.38       93.49     10.34 o
  -6  -9   1        1.60        3.56      2.76 o
  -5  -9   1      207.20      199.55      6.61 o
  -4  -9   1        3.16        2.58      1.88 o
  -3  -9   1      123.93      115.73      4.18 o
  -2  -9   1      402.15      393.40      5.95 o
  -1  -9   1      982.87     1006.91     13.52 o
   0  -9   1       15.88       14.69      2.01 o
   1  -9   1      114.71      117.46      4.10 o
   2  -9   1      562.61      555.21     10.20 o
   3  -9   1        1.93       -2.55      2.55 o
   4  -9   1      391.94      414.11     13.65 o
   5  -9   1       60.27       51.26      4.92 o
   6  -9   1       11.15        9.86      4.04 o
   7  -9   1        0.05       -2.32      4.28 o
   8  -9   1      113.78      126.74     10.17 o
   9  -9   1       26.98       18.15      5.93 o
  10  -9   1        8.77       12.84      7.52 o
 -10  -8   1       36.52       42.90      6.26 o
  -9  -8   1       35.20       44.78      5.95 o
  -8  -8   1        3.83        1.30      3.13 o
  -7  -8   1       58.51       57.18      4.39 o
  -6  -8   1       96.39       92.38      7.20 o
  -5  -8   1      242.51      230.84      5.78 o
  -4  -8   1      179.93      207.29      4.99 o
  -3  -8   1      234.14      228.50      5.39 o
  -2  -8   1      772.09      946.27     11.27 o
  -1  -8   1      308.63      296.11      5.08 o
   0  -8   1      280.89      294.49      5.63 o
   1  -8   1      501.95      461.52      6.88 o
   2  -8   1        8.69       -1.51      1.51 o
   4  -8   1       32.19       11.90      2.88 o
   5  -8   1       68.85       45.26      4.60 o
   6  -8   1       44.13       38.04      3.97 o
   7  -8   1       23.61       20.77      3.60 o
   8  -8   1       15.97       21.74      4.97 o
   9  -8   1        6.91        5.20      3.45 o
  10  -8   1        0.27       -3.79      3.79 o
  11  -8   1       17.20       19.42      5.55 o
 -11  -7   1       28.32       30.37      6.26 o
 -10  -7   1       11.68       13.78      4.70 o
  -9  -7   1        3.70        0.31      2.85 o
  -8  -7   1       17.01       21.24      3.60 o
  -7  -7   1      117.63      119.30      8.45 o
  -6  -7   1      311.39      333.78      6.80 o
  -5  -7   1      771.27      841.82     14.12 o
  -4  -7   1        3.92        5.34      1.37 o
  -3  -7   1     1023.53     1199.11     17.53 o
  -2  -7   1       11.66       18.92      1.10 o
  -1  -7   1      136.71      147.18      2.98 o
   0  -7   1      152.46      151.02      3.33 o
   1  -7   1     1221.38     1384.99     15.45 o
   2  -7   1        7.64        7.69      1.76 o
   3  -7   1      259.46      192.52      4.49 o
   4  -7   1      155.77      150.30      4.13 o
   5  -7   1        8.56        8.32      2.68 o
   6  -7   1        8.53        4.84      2.99 o
   7  -7   1       67.69       47.01      4.42 o
   8  -7   1      294.26      267.95     10.64 o
   9  -7   1      524.91      551.88     21.60 o
  10  -7   1        0.50       -1.64      3.22 o
  11  -7   1        2.09        6.53      3.98 o
 -11  -6   1       30.96       32.25      6.89 o
 -10  -6   1       49.07       43.52      6.58 o
  -9  -6   1       55.75       54.35      5.48 o
  -8  -6   1       25.64       25.27      4.70 o
  -7  -6   1        2.12        4.00      1.86 o
  -6  -6   1      212.26      205.04      5.42 o
  -5  -6   1      114.14      117.29      2.99 o
  -4  -6   1      522.21      570.27      8.05 o
  -3  -6   1       88.86       74.93      2.38 o
  -2  -6   1      319.29      375.77      4.59 o
  -1  -6   1      202.38      219.93      3.47 o
   0  -6   1       60.42       63.57      2.09 o
   1  -6   1       94.84      108.89      2.76 o
   2  -6   1     1515.45     1679.30     20.67 o
   3  -6   1      325.13      288.29      5.22 o
   4  -6   1       28.03       21.70      2.04 o
   5  -6   1        3.03        0.10      1.69 o
   6  -6   1      600.32      598.02     11.06 o
   7  -6   1      186.28      174.81      6.48 o
   8  -6   1       94.77      104.15      6.16 o
   9  -6   1        0.12        6.22      2.85 o
  10  -6   1        2.52        3.67      3.39 o
  11  -6   1       42.88       38.33      5.31 o
 -11  -5   1        2.87        2.19      5.32 o
 -10  -5   1       52.21       44.47      6.89 o
  -9  -5   1      114.54      129.21     11.12 o
  -8  -5   1       37.47       38.36      3.52 o
  -7  -5   1      528.20      593.83      9.24 o
  -6  -5   1       84.33       83.36      3.24 o
  -5  -5   1       21.05       16.71      1.60 o
  -4  -5   1        0.84        0.06      0.77 o
  -3  -5   1     1252.40     1505.62     18.83 o
  -2  -5   1     1122.34     1148.52     12.66 o
  -1  -5   1      197.47      240.95      3.12 o
   0  -5   1     1117.12     1217.29     13.04 o
   1  -5   1       36.51       44.77      1.86 o
   2  -5   1       59.57       64.98      2.35 o
   3  -5   1      118.72      100.24      2.96 o
   4  -5   1      105.74       95.78      3.24 o
   5  -5   1      215.08      200.46      5.06 o
   6  -5   1      150.40      162.12      4.66 o
   7  -5   1     1507.08     1454.25     20.92 o
   8  -5   1      193.52      203.18      7.99 o
   9  -5   1      183.44      175.29      6.22 o
  10  -5   1        2.75        3.93      4.17 o
  11  -5   1       26.83       23.66      4.43 o
  12  -5   1        8.48       13.55      6.63 o
 -12  -4   1        9.62        5.32      6.89 o
 -11  -4   1       16.28        8.45      6.26 o
 -10  -4   1       58.25       45.72      7.20 o
  -9  -4   1        9.69        8.00      3.76 o
  -8  -4   1       65.59       48.55      3.24 o
  -7  -4   1      159.16      169.99      5.65 o
  -6  -4   1      250.16      299.94      7.01 o
  -5  -4   1        2.60        6.75      1.51 o
  -4  -4   1     1252.33     1411.67     24.34 o
  -3  -4   1      107.36      138.96      2.74 o
  -2  -4   1      917.52      976.15     10.05 o
  -1  -4   1      127.28      142.93      3.27 o
   0  -4   1     1670.25     1629.37     15.08 o
   1  -4   1     1222.86     1135.62     11.64 o
   2  -4   1        0.81        6.99      1.13 o
   3  -4   1       43.27       36.54      1.86 o
   4  -4   1     1138.05     1084.08     13.14 o
   5  -4   1        0.87        0.20      1.19 o
   6  -4   1     2233.05     2225.43     25.32 o
   7  -4   1      327.42      280.70      6.56 o
   8  -4   1      159.40      156.36      4.94 o
   9  -4   1        1.66        4.62      2.33 o
  10  -4   1        7.08        6.89      3.26 o
  11  -4   1        1.55        3.58      3.00 o
  12  -4   1       22.36       22.30      3.85 o
 -12  -3   1        0.51        3.45      6.89 o
 -11  -3   1        8.51       -0.31      5.95 o
 -10  -3   1        1.97       -2.82      5.01 o
  -9  -3   1       18.23       16.34      2.95 o
  -8  -3   1        1.97        0.09      1.95 o
  -7  -3   1      176.24      194.26      5.70 o
  -6  -3   1        4.57        6.60      1.40 o
  -5  -3   1     1148.91     1310.62     17.92 o
  -4  -3   1        0.65        0.00      0.91 o
  -3  -3   1      535.35      596.48     10.66 o
  -2  -3   1      864.05     1050.88     12.99 o
  -1  -3   1      301.90      353.26      3.33 o
   0  -3   1      395.34      368.09      3.81 o
   1  -3   1      435.58      388.34      4.33 o
   2  -3   1     1584.94     1416.11     14.14 o
   3  -3   1      462.98      517.30      6.49 o
   4  -3   1      562.63      492.57      6.40 o
   5  -3   1      329.06      322.49      6.14 o
   6  -3   1        9.81        9.99      1.55 o
   7  -3   1      238.22      246.45      5.71 o
   8  -3   1       78.47       75.77      3.51 o
   9  -3   1      246.23      234.67      7.74 o
  10  -3   1        1.00        0.46      2.52 o
  11  -3   1      137.10      140.57      6.69 o
  12  -3   1        4.78        3.60      6.73 o
 -12  -2   1       12.39       21.29      7.83 o
 -11  -2   1       56.83       55.42      9.08 o
 -10  -2   1       24.69       16.23      4.54 o
  -9  -2   1       27.61       30.94      4.43 o
  -8  -2   1      323.08      373.04      9.25 o
  -6  -2   1      192.44      142.08      3.56 o
  -5  -2   1      795.73      758.29     11.03 o
  -4  -2   1      138.95      134.98      2.68 o
  -3  -2   1      581.62      823.68    105.84 o
  -2  -2   1     2581.36     2833.43     36.87 o
  -1  -2   1     9862.60     9609.08     77.44 o
   0  -2   1    25986.06    26461.87    222.16 o
   1  -2   1        8.46       18.63      0.76 o
   2  -2   1      826.12      816.86      8.00 o
   3  -2   1      253.84      225.81      3.18 o
   4  -2   1     1909.13     2020.68     20.84 o
   5  -2   1      208.52      191.07      3.94 o
   6  -2   1      113.22      104.85      2.88 o
   7  -2   1      283.75      258.61      5.57 o
   8  -2   1      308.35      283.53      5.48 o
   9  -2   1       86.99       82.56      4.11 o
  10  -2   1      112.44      115.56      4.69 o
  11  -2   1      161.39      162.32     17.85 o
  12  -2   1        0.03       -5.40      5.40 o
 -12  -1   1       39.98       44.78     10.02 o
 -11  -1   1        3.28        3.78      5.48 o
 -10  -1   1       38.89       28.22      5.09 o
  -9  -1   1      469.73      479.07     12.28 o
  -8  -1   1      127.63      160.88      5.79 o
  -7  -1   1      170.74      177.35      5.20 o
  -6  -1   1      249.97      212.51      5.16 o
  -5  -1   1      123.58      104.77      3.06 o
  -4  -1   1      446.08      588.25     10.89 o
  -3  -1   1     3398.97     3339.19     34.57 o
  -2  -1   1     4044.32     3945.09     45.17 o
  -1  -1   1    15610.33    16159.38    135.84 o
   0  -1   1        0.86       -0.27      0.27 o
   1  -1   1       35.61       40.60      0.82 o
   2  -1   1     3667.33     3424.41     31.73 o
   3  -1   1      938.35     1050.16      9.90 o
   4  -1   1       75.72       95.20      1.95 o
   5  -1   1     3064.62     3267.37     37.06 o
   6  -1   1      224.29      237.39      4.25 o
   7  -1   1       84.26       97.70      3.01 o
   8  -1   1      194.97      182.30      5.06 o
   9  -1   1      305.21      279.25      9.33 o
  10  -1   1       39.39       42.13      4.13 o
  11  -1   1        1.43        5.65      4.26 o
  12  -1   1        4.17        6.13      5.17 o
 -12   0   1       13.04        5.63      7.83 o
 -11   0   1        1.68        1.19      4.41 o
 -10   0   1       12.77       11.58      4.65 o
  -9   0   1        3.78       12.06      3.29 o
  -8   0   1        1.85        0.77      2.34 o
  -7   0   1        0.70        1.47      1.16 o
  -6   0   1      322.54      354.71      4.91 o
  -5   0   1        2.25       10.75      5.01 o
  -4   0   1     3803.04     4339.23     40.08 o
  -3   0   1        0.86        2.32      0.52 o
  -2   0   1        0.11       -0.45      0.45 o
  -1   0   1        0.06       -0.23      0.23 o
   1   0   1        3.20        3.92      0.32 o
   2   0   1    16837.43    17822.29    156.59 o
   3   0   1       20.79       18.46      0.68 o
   4   0   1     7554.26     7810.19     75.44 o
   5   0   1        3.32        4.37      1.64 o
   6   0   1       39.84       22.43      1.59 o
   7   0   1        0.10       -0.96      1.67 o
   8   0   1       22.36       14.69      2.61 o
   9   0   1        0.57        2.45      2.88 o
  10   0   1      314.11      356.98     13.29 o
  11   0   1        1.78        1.06      3.54 o
  12   0   1        9.54       15.97      5.75 o
 -12   1   1       48.89       46.42      7.39 o
 -11   1   1        4.66       -0.72      4.85 o
 -10   1   1       54.43       48.64      5.17 o
  -9   1   1      299.51      304.86      9.68 o
  -8   1   1      195.95      174.32      4.76 o
  -7   1   1      325.83      325.67      5.51 o
  -6   1   1      277.60      266.61      4.71 o
  -5   1   1       46.47       47.87      1.99 o
  -4   1   1      254.32      291.11      3.97 o
  -3   1   1     3676.55     3635.39     35.71 o
  -2   1   1     4275.09     3796.94     39.27 o
  -1   1   1     9953.08    10260.16     95.25 o
   0   1   1       13.20       -1.09      1.09 o
   3   1   1      157.55      160.61      2.73 o
   4   1   1       52.76       77.66      6.51 o
   5   1   1     1259.02     1426.03     22.96 o
   6   1   1      391.93      436.13      7.76 o
   7   1   1       69.33       84.86      3.60 o
   8   1   1      263.22      263.49      6.81 o
   9   1   1      142.15      134.53      5.40 o
  10   1   1       46.18       40.59      5.54 o
  11   1   1       16.00       14.40      6.89 o
  12   1   1       43.65       33.06      6.30 o
 -12   2   1       11.64       19.85      5.33 o
 -11   2   1       59.69       68.08      6.44 o
 -10   2   1       91.86       85.69      4.64 o
  -9   2   1        1.58        0.54      2.26 o
  -8   2   1       24.36       26.47      2.29 o
  -7   2   1       96.23      142.25     10.10 o
  -6   2   1        2.14        2.31      1.23 o
  -5   2   1      443.17      410.65      6.31 o
  -4   2   1      952.99      885.05     11.28 o
  -3   2   1      258.91      223.18      3.65 o
  -2   2   1     2126.68     2025.65     20.45 o
  -1   2   1     8524.01     7512.06     73.11 o
   0   2   1     4593.66     4850.23     46.98 o
   1   2   1      492.99      492.37      8.05 o
   4   2   1      817.74      894.93     26.62 o
   5   2   1      292.00      311.46      6.26 o
   6   2   1      641.59      642.57      9.44 o
   7   2   1      176.94      162.77      3.98 o
   8   2   1       39.72       42.90      6.26 o
   9   2   1       12.74       11.20      2.95 o
  10   2   1       26.32       27.09      4.53 o
  11   2   1       92.92       93.94     10.34 o
  12   2   1       75.09       89.56     10.96 o
 -12   3   1        0.88        3.05      6.09 o
 -11   3   1        9.57       16.45      3.02 o
 -10   3   1        4.44        2.18      2.34 o
  -9   3   1      156.60      145.10      6.92 o
  -8   3   1       83.07       95.84      3.84 o
  -7   3   1      445.47      416.00      8.03 o
  -6   3   1       10.35       16.87      1.81 o
  -5   3   1     1340.29     1315.99     15.50 o
  -4   3   1      113.63      131.51      3.09 o
  -3   3   1       62.45       80.34      2.33 o
  -2   3   1      395.52      405.64      5.52 o
  -1   3   1      239.07      270.57      3.50 o
   0   3   1      307.87      280.34      3.68 o
   1   3   1     3743.83     3733.91     36.06 o
   6   3   1        5.65       22.39      2.66 o
   7   3   1     1858.29     1954.94     33.80 o
   8   3   1      149.26      150.56      4.50 o
   9   3   1     1198.70     1260.09     26.26 o
  10   3   1       25.53       17.53      5.63 o
  11   3   1        7.86        1.57      5.63 o
  12   3   1        0.08        8.77      6.89 o
 -12   4   1       89.75       91.61      6.20 o
 -11   4   1       28.87       31.76      4.38 o
 -10   4   1       80.82       91.22      5.07 o
  -9   4   1        3.80        4.03      2.21 o
  -8   4   1       93.07       88.22      3.97 o
  -7   4   1       51.94       47.86      3.39 o
  -6   4   1      107.30       95.59      3.21 o
  -5   4   1        6.63        7.90      1.39 o
  -4   4   1      671.65      698.13      8.79 o
  -3   4   1      537.06      513.87      7.55 o
  -2   4   1     2070.79     2076.71     26.31 o
  -1   4   1      240.31      188.18      3.28 o
   0   4   1       92.90       89.10      1.91 o
   1   4   1       76.39       63.80      1.72 o
   2   4   1     2968.84     3435.10     49.63 o
   7   4   1       90.83       80.81      4.21 o
   8   4   1        5.06       14.09      3.45 o
   9   4   1       13.71       23.01      3.21 o
  10   4   1       17.74       21.14      3.87 o
  11   4   1        8.15        9.71      5.63 o
  12   4   1        0.29        2.50      6.26 o
 -12   5   1        1.54        3.76      8.77 o
 -11   5   1        0.04        5.33      3.51 o
 -10   5   1       37.65       37.97      4.88 o
  -9   5   1      115.39      113.53      5.47 o
  -8   5   1       19.63       18.99      2.72 o
  -7   5   1      124.53      125.66      5.05 o
  -6   5   1        7.79        2.15      1.89 o
  -5   5   1     1572.58     1645.65     20.82 o
  -4   5   1      171.64      156.63      4.01 o
  -3   5   1     3761.57     4020.68     46.10 o
  -2   5   1      998.99      918.80     13.01 o
  -1   5   1      123.04      136.65      3.34 o
   0   5   1       62.71       55.02      3.13 o
   1   5   1       32.13       21.28      1.03 o
   2   5   1      552.78      563.05      7.64 o
   3   5   1      964.90     1006.39     15.22 o
   9   5   1        5.81        2.19      3.45 o
  10   5   1       37.55       35.48      5.48 o
  11   5   1       39.45       41.33      6.89 o
  12   5   1        7.20        8.45      5.95 o
 -11   6   1       42.90       58.25      5.89 o
 -10   6   1        2.69       -3.20      3.20 o
  -9   6   1       57.50       53.26      4.64 o
  -8   6   1       13.17       13.78      3.01 o
  -7   6   1        0.30       -1.91      2.78 o
  -6   6   1     1384.60     1331.25     19.54 o
  -5   6   1        2.04       -1.71      1.71 o
  -4   6   1      211.91      229.21      5.21 o
  -3   6   1       77.06       73.11      2.98 o
  -2   6   1      995.63     1083.92     15.34 o
  -1   6   1       20.89       37.52      1.79 o
   0   6   1     1372.18     1333.94     16.21 o
   1   6   1       43.99       68.71      1.91 o
   2   6   1      273.76      318.94      4.65 o
   3   6   1      118.36      113.09      4.49 o
   4   6   1      593.57      642.04     10.33 o
   5   6   1        0.27        2.50      1.88 o
  11   6   1       35.58       59.81      6.89 o
 -11   7   1       20.62       22.97      4.92 o
 -10   7   1        1.57       -1.53      3.55 o
  -9   7   1        0.00        2.01      3.01 o
  -8   7   1       36.37       33.97      4.32 o
  -7   7   1       68.42       84.76     10.01 o
  -6   7   1      342.17      351.65     10.15 o
  -5   7   1      204.69      219.61      8.61 o
  -4   7   1        3.66        4.69      1.92 o
  -3   7   1       40.56       43.04      2.78 o
  -2   7   1        4.28       15.41      3.26 o
  -1   7   1       71.09       70.56      2.48 o
   0   7   1        0.28       -0.26      0.82 o
   1   7   1      111.02      109.24      2.68 o
   2   7   1       12.54        8.15      1.14 o
   3   7   1       49.43       59.28      2.34 o
   4   7   1        0.74       -0.90      0.90 o
   5   7   1      279.29      325.46      7.48 o
   6   7   1      342.98      351.25      8.85 o
 -10   8   1       12.12        9.84      5.12 o
  -9   8   1       59.03       54.72      5.37 o
  -8   8   1      136.39      159.04      7.67 o
  -7   8   1      146.99      136.81     12.25 o
  -6   8   1       59.99       59.11      4.47 o
  -5   8   1      619.12      587.35     11.84 o
  -4   8   1       90.15       94.53      4.90 o
  -3   8   1        2.52       11.99      6.42 o
  -2   8   1       35.23       30.42      2.32 o
  -1   8   1      437.88      458.90      6.79 o
   0   8   1      672.37      630.95      9.18 o
   1   8   1      569.32      558.76      8.10 o
   2   8   1      181.14      228.46      5.10 o
   3   8   1        4.35        3.84      1.71 o
   4   8   1       25.99       21.13      1.95 o
   5   8   1      285.83      283.89      5.48 o
 -10   9   1        9.52       11.38      5.93 o
  -9   9   1       38.01       48.61      7.27 o
  -8   9   1        2.76        8.12      5.01 o
  -7   9   1      102.37      104.87      9.18 o
  -6   9   1        2.10       -3.77      3.77 o
  -5   9   1        0.99       -2.93      2.93 o
  -4   9   1        0.44       10.54      3.19 o
  -3   9   1     1429.79     1507.41     23.66 o
  -2   9   1      667.52      598.61     10.75 o
  -1   9   1      662.66      681.07     10.77 o
   0   9   1      134.26      202.06     15.96 o
   1   9   1       14.92       10.47      2.02 o
   2   9   1     1045.77      981.10     13.83 o
   3   9   1      389.55      380.79      8.68 o
   4   9   1       31.70       28.47      3.03 o
   5   9   1      157.76      153.39      6.21 o
   6   9   1       11.07        6.61      2.98 o
  -9  10   1       10.73        9.25      5.84 o
  -8  10   1        0.26       -3.42      4.73 o
  -7  10   1       24.04       22.07      5.86 o
  -6  10   1       91.81       75.23      8.30 o
  -5  10   1       15.15       10.73      4.53 o
  -4  10   1       36.02       36.15      4.44 o
  -3  10   1       25.72       29.72      4.21 o
  -2  10   1      110.59      106.83      5.36 o
  -1  10   1       10.27        9.53      6.26 o
   0  10   1        7.55       -2.85      2.85 o
   1  10   1        0.01        3.98      1.85 o
   2  10   1      431.85      395.44      8.77 o
   3  10   1        2.25       -0.77      2.34 o
   4  10   1      250.69      277.16      7.25 o
   5  10   1        9.76        2.27      2.65 o
   6  10   1       60.70       78.16     12.84 o
   7  10   1        0.24        1.03      2.63 o
  -9  11   1       58.33       65.51     10.02 o
  -8  11   1       60.07       57.81     10.65 o
  -7  11   1       29.03       35.68      6.86 o
  -6  11   1        7.13       14.20      5.42 o
  -5  11   1        9.81        7.00      4.98 o
  -4  11   1      104.71      111.64      7.35 o
  -3  11   1      213.72      192.53      7.73 o
  -2  11   1      221.53      212.23      7.66 o
  -1  11   1      616.12      618.06     12.14 o
   0  11   1       32.13       20.84      2.97 o
   1  11   1        1.61       -3.42      3.42 o
   2  11   1       34.36       31.67      9.55 o
   3  11   1      271.81      268.37      9.03 o
   4  11   1        7.36        3.46      3.84 o
   5  11   1        0.13        0.94      4.39 o
   6  11   1        8.91       14.09      4.70 o
   7  11   1        3.71        6.89      4.07 o
   8  11   1       33.79       53.23      6.26 o
  -8  12   1        0.01       -2.78      5.52 o
  -7  12   1        7.21       19.65      6.28 o
  -6  12   1        1.65       -4.41      4.41 o
  -5  12   1       68.78       81.66      9.08 o
  -4  12   1       79.13       74.66      8.08 o
  -3  12   1        9.97        6.94      3.79 o
  -2  12   1        1.14       -2.85      2.85 o
  -1  12   1       78.83       84.25      5.42 o
   0  12   1       79.60       77.42      4.92 o
   1  12   1        7.64        1.26      5.63 o
   2  12   1       40.12       45.26      5.86 o
   3  12   1       20.97       20.27      4.76 o
   4  12   1      110.67      121.42     12.52 o
   5  12   1      187.02      165.96     11.90 o
   6  12   1        4.73       -1.88      4.39 o
   7  12   1       11.88       21.60      5.63 o
   8  12   1        9.13        9.39      5.01 o
  -7  13   1        3.85       -2.31      9.55 o
  -6  13   1        0.34       -1.29      5.20 o
  -5  13   1       56.64       51.76      9.71 o
  -4  13   1        1.99        1.88      4.95 o
  -3  13   1       70.60       84.27      7.22 o
  -2  13   1       86.96       91.48      6.16 o
  -1  13   1        1.34       -0.61      2.97 o
   0  13   1        9.54       19.09      5.20 o
   1  13   1       74.90       89.87      8.18 o
   2  13   1       32.27       41.43      9.71 o
   3  13   1      114.54      124.00      8.85 o
   4  13   1        2.43       -1.81      4.07 o
   5  13   1        8.52       15.03      6.26 o
   6  13   1       26.22       32.88      7.20 o
   7  13   1       79.26       88.62      9.39 o
  -6  14   1       17.20       22.80      7.20 o
  -5  14   1       15.43       16.62      6.53 o
  -4  14   1        6.35        2.55      9.55 o
  -3  14   1       13.65       11.46      4.65 o
  -2  14   1       72.44       67.88     10.34 o
  -1  14   1        1.55       -4.58      4.85 o
   0  14   1       61.14       63.65     10.49 o
   1  14   1        3.21       -1.01      4.53 o
   2  14   1       46.18       52.92      6.97 o
   3  14   1        6.83        7.68      6.42 o
   4  14   1       18.61        6.89      6.89 o
   5  14   1       13.07       14.71      6.89 o
  -4  15   1       69.48       86.53     10.34 o
  -3  15   1        0.67       -7.83      7.83 o
  -2  15   1       34.83       42.39      7.97 o
  -1  15   1        8.01       -1.33      5.42 o
   0  15   1        1.10       13.56      7.20 o
   1  15   1        2.76       -4.53      4.53 o
   2  15   1       59.54       55.23      7.74 o
   3  15   1        5.86        7.41      5.26 o
   4  15   1       57.39       70.77     10.96 o
  -2 -15   2      114.19      129.59     10.62 o
  -1 -15   2        3.74       10.59      6.26 o
   0 -15   2        0.03        0.94      5.31 o
   1 -15   2        8.64        9.87      5.75 o
   2 -15   2       27.34       41.99      8.61 o
   3 -15   2        5.41       -3.13      8.14 o
  -5 -14   2        0.03       -1.88      5.63 o
  -4 -14   2        3.34       -3.45      6.26 o
  -3 -14   2        0.88        6.26      5.09 o
  -2 -14   2       13.43        3.93      6.58 o
  -1 -14   2        0.23        5.78      4.98 o
   0 -14   2        9.80        9.55      5.30 o
   1 -14   2        5.03       10.06      5.42 o
   2 -14   2       25.00       27.43      6.73 o
   3 -14   2        7.32        2.49      9.71 o
   4 -14   2       50.00       52.66      8.30 o
   5 -14   2       32.55       42.02      7.80 o
   6 -14   2       20.16        3.76     10.65 o
  -6 -13   2        2.60        5.63      5.63 o
  -5 -13   2       10.03        5.32      6.26 o
  -4 -13   2        0.05        5.13      4.41 o
  -3 -13   2       94.30      103.37      8.51 o
  -2 -13   2        3.01       -0.15      5.80 o
  -1 -13   2       77.12       76.72      7.86 o
   0 -13   2        0.00        0.68      4.28 o
   1 -13   2        1.36       -2.06      3.49 o
   2 -13   2        3.51       -3.40      3.40 o
   3 -13   2       30.99       27.03      6.62 o
   4 -13   2       54.59       45.64      7.41 o
   5 -13   2       30.71       40.73      7.74 o
   6 -13   2        3.08        6.43      6.06 o
   7 -13   2        0.03       -5.52      5.52 o
  -7 -12   2       14.42       33.20      6.89 o
  -6 -12   2        7.21        3.45      5.32 o
  -5 -12   2       57.94       54.17      8.45 o
  -4 -12   2       12.33       15.47      4.63 o
  -3 -12   2       45.29       35.29      7.83 o
  -2 -12   2       94.66       80.24      8.14 o
  -1 -12   2      113.87      127.32     12.68 o
   0 -12   2       27.68       27.55      4.43 o
   1 -12   2        9.15       10.04      3.23 o
   2 -12   2       69.82       72.07      5.59 o
   3 -12   2        7.15       -3.48      3.49 o
   4 -12   2      122.30      109.90      9.74 o
   5 -12   2        7.74        5.29      5.84 o
   6 -12   2        0.08       -5.91      9.39 o
   7 -12   2       66.12       82.26      9.62 o
   8 -12   2        5.52       -2.40      5.48 o
  -8 -11   2        4.04       11.27      5.32 o
  -7 -11   2       21.61       28.18      6.26 o
  -6 -11   2        4.51        5.63      5.01 o
  -5 -11   2        0.18        1.30      3.30 o
  -4 -11   2       14.66        7.83      5.32 o
  -3 -11   2       87.00       94.80      6.00 o
  -2 -11   2       90.87       82.38      7.09 o
  -1 -11   2        4.75        5.24      3.12 o
   0 -11   2       19.66       16.07      2.89 o
   1 -11   2       11.50        6.87      2.95 o
   2 -11   2      297.82      305.43     10.31 o
   3 -11   2      290.26      295.84     10.08 o
   4 -11   2      124.77      120.50      7.89 o
   5 -11   2       76.66       76.87      8.52 o
   6 -11   2       28.53       22.21      6.30 o
   7 -11   2       81.31      101.64      9.85 o
   8 -11   2       11.78       11.45      6.19 o
   9 -11   2       20.76       17.96     14.09 o
  -9 -10   2        0.07       -0.31      4.39 o
  -8 -10   2       25.40       25.99      5.63 o
  -7 -10   2       17.15       13.47      5.01 o
  -6 -10   2       22.89       17.53      5.32 o
  -5 -10   2        2.55       -0.87      3.45 o
  -4 -10   2      436.44      447.43     17.80 o
  -3 -10   2       18.38       14.60      4.48 o
  -2 -10   2       27.04       26.03      2.67 o
  -1 -10   2      174.45      154.66      5.00 o
   0 -10   2      605.98      610.67     11.58 o
   1 -10   2       71.42       66.88      5.29 o
   2 -10   2       31.18       29.80      3.84 o
   3 -10   2        9.44        1.79      3.05 o
   4 -10   2       63.70       64.74      5.71 o
   5 -10   2       17.06       26.63      5.75 o
   6 -10   2        8.79        1.97      6.11 o
   7 -10   2       55.76       50.26      7.41 o
   8 -10   2        0.35       -3.90      4.51 o
   9 -10   2        3.10        0.91      5.08 o
  10 -10   2       44.59       56.36     13.47 o
  -9  -9   2       29.70       22.55      5.63 o
  -8  -9   2       24.64       28.81      5.63 o
  -7  -9   2        0.21       -2.82      4.07 o
  -6  -9   2        1.04        9.93      3.21 o
  -5  -9   2       91.33       83.61      7.52 o
  -4  -9   2        9.26       12.14      2.15 o
  -3  -9   2       68.77       55.48      3.38 o
  -2  -9   2      441.31      447.14      6.64 o
  -1  -9   2       94.16      105.01      3.47 o
   0  -9   2      712.32      632.97      9.69 o
   1  -9   2      282.45      292.38      6.13 o
   2  -9   2      194.22      163.08      5.38 o
   3  -9   2      614.90      581.01     13.03 o
   4  -9   2      176.82      172.63     10.53 o
   5  -9   2      269.20      271.33      8.99 o
   6  -9   2       42.74       48.56      8.93 o
   7  -9   2       45.10       37.99      6.86 o
   8  -9   2       47.37       40.86      6.97 o
   9  -9   2       92.30      112.84     15.97 o
  10  -9   2        4.47        3.38      5.19 o
 -10  -8   2        7.22        4.70      4.70 o
  -9  -8   2       27.05       25.68      5.32 o
  -8  -8   2        0.34        1.57      3.76 o
  -7  -8   2        0.56       -0.94      2.66 o
  -6  -8   2       11.68       10.99      2.35 o
  -5  -8   2      167.90      161.58      7.50 o
  -4  -8   2       16.48        6.04      1.83 o
  -3  -8   2       50.05       51.32      3.08 o
  -2  -8   2       29.85       30.53      1.88 o
  -1  -8   2      565.21      567.53      8.86 o
   0  -8   2      919.19      935.09     11.28 o
   1  -8   2      295.25      302.40      5.33 o
   2  -8   2       30.65       30.04      2.36 o
   3  -8   2        0.31       -0.97      2.59 o
   4  -8   2      181.26      161.82      5.54 o
   5  -8   2      132.44      108.20      8.35 o
   6  -8   2      238.32      232.08      7.41 o
   7  -8   2      184.98      176.25      7.73 o
   8  -8   2       32.24       25.23      4.11 o
   9  -8   2        0.31       -1.55      3.20 o
  10  -8   2        0.19        0.52      3.50 o
  11  -8   2       62.29       51.37      7.35 o
 -10  -7   2        0.01        0.31      4.39 o
  -9  -7   2      134.50      130.89      9.08 o
  -8  -7   2       11.98       17.12      3.30 o
  -7  -7   2      310.80      334.53     10.50 o
  -6  -7   2      218.22      214.21      6.14 o
  -5  -7   2        0.97        2.48      1.68 o
  -4  -7   2        5.84        2.75      1.64 o
  -3  -7   2        2.51        5.08      1.65 o
  -2  -7   2       50.80       51.54      2.85 o
  -1  -7   2       58.96       83.95      2.39 o
   0  -7   2       24.72       22.43      1.42 o
   1  -7   2        0.12       -1.97      1.97 o
   2  -7   2        0.44        0.47      1.29 o
   3  -7   2       31.33       26.26      2.13 o
   4  -7   2        6.98        6.28      1.73 o
   5  -7   2       18.61        7.73      2.43 o
   6  -7   2       93.44       88.79      4.99 o
   7  -7   2        9.15       -2.81      2.81 o
   8  -7   2      206.36      186.30      7.73 o
   9  -7   2      130.46      130.56      7.50 o
  10  -7   2        0.38       -1.62      3.15 o
  11  -7   2      102.38      108.21      7.99 o
 -11  -6   2       45.76       47.60      7.83 o
 -10  -6   2        7.16       -2.82      4.70 o
  -9  -6   2       11.49       10.34      4.39 o
  -8  -6   2      109.07      104.17     12.68 o
  -7  -6   2        0.24       -0.36      2.04 o
  -6  -6   2       92.41       96.80      3.65 o
  -5  -6   2      334.07      332.37      6.10 o
  -4  -6   2      799.61      864.82     12.94 o
  -3  -6   2      220.35      239.73      4.98 o
  -2  -6   2      275.63      284.02      3.89 o
  -1  -6   2      222.59      255.05      3.92 o
   0  -6   2     1220.17     1199.80     13.22 o
   1  -6   2      948.79     1094.92     11.69 o
   2  -6   2       22.02        2.15      1.08 o
   3  -6   2      258.34      207.50      4.12 o
   4  -6   2        1.77       -1.35      1.35 o
   5  -6   2        6.54        4.09      1.70 o
   6  -6   2     1666.48     1674.36     23.61 o
   7  -6   2        3.64       -2.47      2.47 o
   8  -6   2       71.62       71.08      4.73 o
   9  -6   2       33.62       42.60      4.53 o
  10  -6   2       14.34       13.01      4.17 o
  11  -6   2       82.77       86.27     10.66 o
 -11  -5   2        9.43        9.08      6.26 o
 -10  -5   2        9.68        9.71      5.32 o
  -9  -5   2       13.58       10.96      4.39 o
  -8  -5   2       72.81       75.12      4.15 o
  -7  -5   2       81.04       78.29      3.06 o
  -6  -5   2       16.86       21.70      1.97 o
  -5  -5   2      846.51      884.26     12.96 o
  -4  -5   2      108.01       94.73      2.71 o
  -3  -5   2       86.28       96.80      2.73 o
  -2  -5   2     1591.64     1828.37     16.75 o
  -1  -5   2      527.75      556.63      5.98 o
   0  -5   2      420.13      528.02      7.82 o
   1  -5   2      113.57      106.49      2.94 o
   2  -5   2      364.46      300.70      4.98 o
   3  -5   2      469.28      537.47      7.19 o
   4  -5   2      193.55      186.19      6.03 o
   5  -5   2      961.24      973.68     12.64 o
   6  -5   2       50.54       35.73      2.80 o
   7  -5   2      382.86      365.09      8.15 o
   8  -5   2      237.80      227.08      6.42 o
   9  -5   2        2.26       -2.71      2.71 o
  10  -5   2        0.96        4.36      3.35 o
  11  -5   2       20.54       23.29      4.30 o
  12  -5   2        0.00        1.00      3.98 o
 -11  -4   2        9.01       10.96      6.26 o
 -10  -4   2       89.90       89.56      9.08 o
  -9  -4   2       12.29        7.20      4.70 o
  -8  -4   2        5.44       -2.35      2.35 o
  -7  -4   2        7.11        1.65      1.83 o
  -6  -4   2      152.12      155.54      3.40 o
  -5  -4   2      110.36      107.92      3.81 o
  -4  -4   2        0.12        0.47      0.82 o
  -3  -4   2       61.28       82.94      2.40 o
  -2  -4   2     1230.19     1468.44     12.87 o
  -1  -4   2       97.21      119.08      2.59 o
   0  -4   2     3334.94     3575.71     33.69 o
   1  -4   2     1335.24     1354.65     13.72 o
   2  -4   2        0.55        2.55      0.93 o
   3  -4   2       64.65       48.08      1.92 o
   4  -4   2      641.23      634.25      7.70 o
   5  -4   2       46.57       52.62      2.43 o
   6  -4   2      296.70      291.77      5.55 o
   7  -4   2        1.32       -2.06      2.06 o
   8  -4   2       97.41      107.59      4.32 o
   9  -4   2       35.42       30.18      3.40 o
  10  -4   2      454.62      457.48     11.68 o
  11  -4   2       22.38       27.63      5.74 o
  12  -4   2        3.86        2.22      6.13 o
 -12  -3   2        1.62        8.77      7.52 o
 -11  -3   2       80.41       64.82      9.39 o
 -10  -3   2       23.05       26.31      6.58 o
  -9  -3   2      101.29      116.50      6.86 o
  -8  -3   2       45.24       36.78      3.05 o
  -7  -3   2      952.04      951.44     16.16 o
  -6  -3   2      142.73      143.61      8.28 o
  -5  -3   2      419.32      500.73      7.87 o
  -4  -3   2        9.60        7.64      1.03 o
  -3  -3   2     1177.87     1166.07     14.71 o
  -2  -3   2     1306.93     1326.71     12.09 o
  -1  -3   2        5.20       12.25      0.64 o
   0  -3   2      337.73      336.45      3.65 o
   1  -3   2      847.59      734.40      7.09 o
   2  -3   2      505.60      389.24      4.81 o
   3  -3   2      482.78      446.14      5.47 o
   4  -3   2      298.96      308.27      4.60 o
   5  -3   2      486.14      502.46      6.69 o
   6  -3   2       38.83       29.99      2.05 o
   7  -3   2        3.98       -1.67      1.67 o
   8  -3   2      141.29      175.82      6.23 o
   9  -3   2       14.75       -3.98      3.98 o
  10  -3   2        0.80        6.28      4.39 o
  11  -3   2        0.86       -3.18      5.23 o
  12  -3   2       15.79       20.98      6.64 o
 -12  -2   2       18.83       14.71      8.14 o
 -11  -2   2        8.16       18.79      7.20 o
 -10  -2   2        1.37       -0.39      3.52 o
  -9  -2   2       35.35       44.13      4.98 o
  -8  -2   2      226.01      253.67      6.95 o
  -7  -2   2       47.13       46.65      3.01 o
  -6  -2   2       13.25        6.54      1.64 o
  -5  -2   2      610.57      647.65      9.94 o
  -4  -2   2       52.05       35.64      1.87 o
  -3  -2   2      233.03      306.09      8.63 o
  -2  -2   2     4827.02     4927.27     43.15 o
  -1  -2   2     4518.27     4208.27     35.50 o
   0  -2   2     4507.59     4555.91     36.95 o
   1  -2   2      260.48      204.83      2.38 o
   2  -2   2     2170.25     2169.28     18.91 o
   3  -2   2      782.64      712.84      7.70 o
   4  -2   2      327.64      344.65      4.99 o
   5  -2   2       40.55       45.18      2.29 o
   6  -2   2      278.86      277.22      5.02 o
   7  -2   2      729.25      692.93      9.81 o
   8  -2   2        2.63        1.28      1.85 o
   9  -2   2       99.51      100.56      4.87 o
  10  -2   2        2.32        2.71      3.75 o
  11  -2   2       33.19       25.63      6.30 o
  12  -2   2       62.51       69.12      8.72 o
 -12  -1   2       34.84       45.72     10.34 o
 -11  -1   2       19.13       21.05      5.48 o
 -10  -1   2        6.15        3.91      4.85 o
  -9  -1   2        0.16       -2.05      3.06 o
  -8  -1   2      230.94      228.07      6.76 o
  -7  -1   2        0.01       -1.79      1.79 o
  -6  -1   2      148.02      132.77      3.54 o
  -5  -1   2      981.04     1146.29     12.66 o
  -4  -1   2      103.18      163.76      5.38 o
  -3  -1   2      217.54      222.60      2.90 o
  -2  -1   2     2233.43     1881.35     17.66 o
  -1  -1   2        7.88       18.42      0.59 o
   0  -1   2       55.32       51.68      0.99 o
   1  -1   2     5004.58     5486.27     44.42 o
   2  -1   2     6645.76     6253.48     54.81 o
   3  -1   2     8002.39     8574.66     75.06 o
   4  -1   2       41.03       51.33      1.44 o
   5  -1   2        5.50       -3.28      3.28 o
   6  -1   2      134.10      139.42      3.25 o
   7  -1   2      892.70      902.84     12.43 o
   8  -1   2      345.71      330.05      6.50 o
   9  -1   2      160.60      156.06      6.35 o
  10  -1   2       44.27       38.20      6.28 o
  11  -1   2        5.24        1.14      9.71 o
  12  -1   2        7.36        5.48      7.20 o
 -12   0   2      104.85      126.19     14.71 o
 -11   0   2        0.99        2.76      4.63 o
 -10   0   2       79.88       82.16      7.31 o
  -9   0   2        1.64        5.10      3.23 o
  -8   0   2        7.70       10.34      1.95 o
  -7   0   2        0.67       -0.49      0.96 o
  -6   0   2       83.93       79.17      2.26 o
  -5   0   2        2.17       16.28      3.76 o
  -4   0   2     2700.22     2637.77     26.19 o
  -3   0   2        1.62        2.69      0.59 o
  -2   0   2     1813.46     1930.09     19.12 o
  -1   0   2        0.02       -0.36      0.36 o
   0   0   2     4736.83     4726.34     41.91 o
   1   0   2        7.17       -0.01      0.50 o
   2   0   2       15.83       25.21      0.95 o
   3   0   2       12.83       15.41      0.79 o
   4   0   2      234.71      192.22      2.86 o
   5   0   2       32.97       27.95      1.54 o
   6   0   2        8.78        1.51      1.44 o
   7   0   2        0.57       -0.27      1.69 o
   8   0   2        0.01       -1.23      2.09 o
   9   0   2        0.68       10.02      3.77 o
  10   0   2       87.71       77.39      5.66 o
  11   0   2        3.34        8.38      3.79 o
  12   0   2       21.85       15.66      8.45 o
 -12   1   2       16.96       18.95      6.64 o
 -11   1   2        1.39        5.73      5.12 o
 -10   1   2       29.75       26.97      5.61 o
  -9   1   2      120.92      112.56      6.51 o
  -8   1   2      171.64      165.29      4.82 o
  -7   1   2        4.29        3.64      1.34 o
  -6   1   2      116.15      124.53      3.55 o
  -5   1   2       70.62      108.54      2.92 o
  -4   1   2      296.95      318.58      5.22 o
  -3   1   2      434.50      343.33      4.62 o
  -2   1   2     3165.73     2719.77     28.61 o
  -1   1   2     7432.13     7894.29     72.79 o
   0   1   2       44.21       40.75      0.90 o
   1   1   2     2708.88     2982.67     27.49 o
   2   1   2     5295.86     5137.99     84.72 o
   3   1   2    11559.43    13143.41    217.81 o
   4   1   2      214.58      262.05      9.45 o
   5   1   2      944.60      852.63     12.09 o
   6   1   2      206.45      200.34      4.23 o
   7   1   2      556.38      576.35     10.64 o
   8   1   2      224.43      210.83      6.03 o
   9   1   2      268.04      264.84      7.36 o
  10   1   2       20.91        9.68      4.09 o
  11   1   2       29.33       28.62      5.31 o
  12   1   2        9.54        7.70      5.30 o
 -12   2   2        2.01       -2.68      4.46 o
 -11   2   2       45.31       55.30      7.62 o
 -10   2   2        0.49       -1.99      2.20 o
  -9   2   2       59.63       65.92      4.25 o
  -8   2   2      382.22      376.15      9.97 o
  -7   2   2       16.25       19.76      2.50 o
  -6   2   2      166.00      120.53      3.63 o
  -5   2   2      668.01      627.87      8.80 o
  -4   2   2        0.90       -0.11      1.04 o
  -3   2   2      459.41      462.29      6.61 o
  -2   2   2    11440.79    11689.30    113.04 o
  -1   2   2     7695.95     6877.02     63.53 o
   0   2   2    11135.71    11103.50    108.46 o
   1   2   2        1.74        1.69      0.64 o
   5   2   2      171.64      183.97      4.09 o
   6   2   2       60.33       53.89      2.62 o
   7   2   2      700.40      699.23     10.70 o
   8   2   2      233.08      236.12     10.22 o
   9   2   2       96.80       88.36      5.55 o
  10   2   2       43.50       45.09      5.09 o
  11   2   2      119.51      131.21     11.90 o
  12   2   2       42.26       44.98      6.30 o
 -12   3   2        0.25        4.04      4.97 o
 -11   3   2        6.20        3.28      3.39 o
 -10   3   2        9.36        7.90      2.82 o
  -9   3   2       70.12       69.46      4.88 o
  -8   3   2        6.28        7.35      2.09 o
  -7   3   2      304.51      308.79      6.56 o
  -6   3   2        0.02       -1.28      1.28 o
  -5   3   2     1298.13     1362.44     16.07 o
  -4   3   2       15.24       20.18      1.54 o
  -3   3   2      914.17      969.83     12.35 o
  -2   3   2     1034.33     1017.91     12.64 o
  -1   3   2      249.09      308.04      3.90 o
   0   3   2      350.29      343.37      4.44 o
   1   3   2      232.91      224.91      2.94 o
   2   3   2     1237.50     1275.39     37.57 o
   6   3   2        5.43        4.62      1.43 o
   7   3   2       80.03       83.41      8.74 o
   8   3   2       38.81       39.95      2.89 o
   9   3   2      176.32      175.96      6.21 o
  10   3   2       29.19       21.29      5.63 o
  11   3   2      218.98      224.20     13.78 o
  12   3   2        0.00       -0.31      5.95 o
 -12   4   2       35.13       39.32      7.41 o
 -11   4   2        6.92        7.76      3.84 o
 -10   4   2       44.62       38.01      4.17 o
  -9   4   2       33.25       33.62      3.20 o
  -8   4   2       18.64       13.31      2.45 o
  -7   4   2      487.78      473.84      9.34 o
  -6   4   2      559.22      557.91      8.34 o
  -5   4   2       14.39       17.46      1.71 o
  -4   4   2     2751.05     3010.84     35.16 o
  -3   4   2       69.08       78.78      2.80 o
  -2   4   2       10.45        7.75      1.35 o
  -1   4   2      146.49      147.09      3.07 o
   0   4   2     1052.65      985.76     11.15 o
   1   4   2      732.16      662.75      8.25 o
   2   4   2      312.84      258.39      5.24 o
   7   4   2      113.06       89.87      5.63 o
   8   4   2      164.66      161.26      8.14 o
   9   4   2       16.60       15.03      4.07 o
  10   4   2       54.53       50.71      4.53 o
  11   4   2        1.60        3.76      5.32 o
  12   4   2       15.14       20.36      6.89 o
 -11   5   2       45.27       38.43      4.97 o
 -10   5   2       28.54       28.92      4.62 o
  -9   5   2        1.10        0.03      2.42 o
  -8   5   2       13.94        9.29      2.57 o
  -7   5   2       62.72       59.59      3.61 o
  -6   5   2      152.66      150.27      4.67 o
  -5   5   2      147.72      153.32      4.11 o
  -4   5   2        2.52        4.08      1.41 o
  -3   5   2       61.70       65.20      2.98 o
  -2   5   2      483.53      421.92      7.20 o
  -1   5   2      420.55      462.43      6.88 o
   0   5   2     1048.52     1087.88     14.38 o
   1   5   2      907.97     1007.83     10.60 o
   2   5   2       80.74       85.54      2.39 o
   3   5   2      139.45      145.86      3.01 o
  11   5   2        0.76       -1.26      4.70 o
  12   5   2        5.05        6.26      5.63 o
 -11   6   2        9.61       12.35      4.02 o
 -10   6   2       23.67       22.24      4.50 o
  -9   6   2       11.82       12.66      3.28 o
  -8   6   2        0.04       -2.36      2.36 o
  -7   6   2      164.02      175.39      6.49 o
  -6   6   2       66.70       83.52      4.94 o
  -5   6   2      210.70      210.42      5.30 o
  -4   6   2      110.85       94.08      3.52 o
  -3   6   2       53.80       53.91      2.70 o
  -2   6   2     1886.46     2100.62     27.28 o
  -1   6   2       60.17       46.98      2.07 o
   0   6   2      420.76      421.00      6.27 o
   1   6   2       44.29       43.34      1.59 o
   2   6   2        5.66       -0.91      0.91 o
   3   6   2      261.41      307.88      7.36 o
   4   6   2      767.98      918.84     14.09 o
 -11   7   2        0.35       -1.72      3.83 o
 -10   7   2        1.67        3.79      3.72 o
  -9   7   2       65.84       82.51      5.82 o
  -8   7   2       20.70        8.13      3.40 o
  -7   7   2     1622.12     1781.49     28.17 o
  -6   7   2      252.16      239.75      8.28 o
  -5   7   2      169.40      150.71      7.43 o
  -4   7   2       28.10       26.40      2.39 o
  -3   7   2     1072.87     1119.85     15.20 o
  -2   7   2      324.39      460.75     17.94 o
  -1   7   2     1031.76      975.41     11.47 o
   0   7   2        5.45        5.18      1.37 o
   1   7   2      113.06       95.92      4.11 o
   2   7   2        8.88        2.74      0.99 o
   3   7   2      282.74      309.35     11.83 o
   4   7   2       37.07       37.24      1.72 o
   5   7   2      167.61      156.92      3.52 o
 -10   8   2        2.76        1.57      7.52 o
  -9   8   2       51.15       54.86      6.51 o
  -8   8   2       61.24       59.01      5.19 o
  -7   8   2       69.42       63.04      5.22 o
  -6   8   2      264.53      261.36      7.96 o
  -5   8   2       94.50       83.29      4.57 o
  -4   8   2       57.45       60.84      3.84 o
  -3   8   2        9.61       20.36      5.95 o
  -2   8   2       20.20       31.69      2.57 o
  -1   8   2      696.27      663.85      8.37 o
   0   8   2       99.55       97.58      3.92 o
   1   8   2      301.06      286.72      5.10 o
   2   8   2      307.12      339.65      7.42 o
   3   8   2       15.59       18.84      2.14 o
   4   8   2      769.62      831.10     14.01 o
   5   8   2      750.67      798.46     15.36 o
 -10   9   2        9.40       22.71      6.46 o
  -9   9   2        0.18        1.84     11.74 o
  -8   9   2       32.97       45.22      6.86 o
  -7   9   2       98.58       92.23     11.43 o
  -6   9   2       17.25       14.18      4.95 o
  -5   9   2       11.68       11.46      3.37 o
  -4   9   2       71.79       74.44      5.00 o
  -3   9   2      105.65      102.65      5.03 o
  -2   9   2     1096.94     1023.87     17.59 o
  -1   9   2      164.27      156.09      4.78 o
   0   9   2      189.69      199.16      8.60 o
   1   9   2      644.91      666.66      9.64 o
   2   9   2      628.69      591.60      9.27 o
   3   9   2     1329.11     1487.83     36.25 o
   4   9   2        0.15       -1.93      1.93 o
   5   9   2       75.84       73.09      4.16 o
  -9  10   2        0.01       -4.89      4.89 o
  -8  10   2       13.39       16.63      5.93 o
  -7  10   2        3.16        2.04      4.65 o
  -6  10   2       84.66       97.99      9.07 o
  -5  10   2       21.49       16.34      5.08 o
  -4  10   2      207.78      223.29     11.03 o
  -3  10   2        8.53        5.36      4.30 o
  -2  10   2      232.70      214.94      6.60 o
  -1  10   2       12.58       20.15      3.44 o
   0  10   2        1.59       -2.56      2.56 o
   1  10   2        3.39        1.88      1.79 o
   2  10   2       27.72       24.60      2.45 o
   3  10   2        5.70        3.64      2.63 o
   4  10   2       30.19        6.90      3.16 o
   5  10   2        8.45        8.24      2.53 o
   6  10   2       82.97       82.23      5.30 o
  -9  11   2       57.61       68.18      9.29 o
  -8  11   2       30.06       31.70      7.08 o
  -7  11   2        2.33       -2.22      5.17 o
  -6  11   2        8.68       27.14      6.09 o
  -5  11   2       42.20       47.32      6.86 o
  -4  11   2       48.08       48.29      5.59 o
  -3  11   2      317.81      336.28     11.07 o
  -2  11   2       77.76       69.68      5.04 o
  -1  11   2      137.90      119.96      5.59 o
   0  11   2       32.76       35.58      3.28 o
   1  11   2      789.81      779.41     17.61 o
   2  11   2      151.91      136.69     12.21 o
   3  11   2      493.76      506.26     25.89 o
   4  11   2      109.13      107.41     12.84 o
   5  11   2       17.07       13.47      5.32 o
   6  11   2        1.40        4.07      4.07 o
   7  11   2        9.86       10.65      4.39 o
  -8  12   2       31.69       45.33      8.30 o
  -7  12   2        0.92       11.05      5.86 o
  -6  12   2       23.82       24.97      9.39 o
  -5  12   2      121.16      136.33     17.53 o
  -4  12   2       42.73       36.56      6.64 o
  -3  12   2        0.24        0.92      3.91 o
  -2  12   2       79.90       79.82      5.54 o
  -1  12   2        1.91       -2.78      2.78 o
   0  12   2        8.79        3.59      2.85 o
   1  12   2       11.40        3.61      4.39 o
   2  12   2      178.55      161.36      9.18 o
   3  12   2        3.70        6.47      6.58 o
   4  12   2        1.35       -3.54      3.54 o
   5  12   2      117.60      111.79     10.65 o
   6  12   2       47.97       48.22      7.20 o
   7  12   2        0.55       -4.07      4.07 o
   8  12   2       21.37       25.99      5.63 o
  -7  13   2       12.28       20.66      7.31 o
  -6  13   2        3.29        6.65      5.86 o
  -5  13   2        0.00        0.41      4.98 o
  -4  13   2        1.84        6.89      5.40 o
  -3  13   2       18.58       17.18      4.85 o
  -2  13   2      181.45      178.74      7.73 o
  -1  13   2        3.94        1.97      3.08 o
   0  13   2        0.08        1.85      4.19 o
   1  13   2       41.06       48.34     13.31 o
   2  13   2      174.82      172.96     10.60 o
   3  13   2       16.76       12.34      4.76 o
   4  13   2        0.94       -1.58      3.87 o
   5  13   2        0.40       -4.07      5.01 o
   6  13   2        0.59       -2.82      4.70 o
   7  13   2       12.77       18.47      5.95 o
  -6  14   2       60.16       86.29     10.29 o
  -5  14   2       18.27       14.93      6.41 o
  -4  14   2       35.90       61.91      8.93 o
  -3  14   2        5.19       -0.47      5.12 o
  -2  14   2        2.82        1.05      5.20 o
  -1  14   2       15.30       28.57      6.53 o
   0  14   2      231.48      251.92     13.29 o
   1  14   2       12.01       12.02      5.20 o
   2  14   2        4.62        3.31      4.85 o
   3  14   2        0.17        7.36      4.87 o
   4  14   2       54.15       54.49      9.39 o
   5  14   2       13.28        7.83      6.26 o
   6  14   2       36.05       46.65      8.45 o
  -4  15   2       55.31       64.68     13.62 o
  -3  15   2       28.10       35.70     10.65 o
  -2  15   2        0.27       -5.42      5.42 o
  -1  15   2       26.48       36.63      8.61 o
   0  15   2        0.38        6.04      5.32 o
   1  15   2        3.59        3.70     10.02 o
   2  15   2        5.82       10.21      5.95 o
   3  15   2       29.26       35.35      9.08 o
   4  15   2       51.83       69.83     10.65 o
  -2 -15   3       34.30       48.87     13.31 o
  -1 -15   3       13.41        7.07      5.75 o
   0 -15   3        0.00        2.19      7.36 o
   1 -15   3        8.46        2.35      5.54 o
   2 -15   3       22.22       43.84     11.58 o
   3 -15   3        3.50       12.84      8.77 o
  -4 -14   3       32.67       22.55      8.14 o
  -3 -14   3       26.97       33.11      8.30 o
  -2 -14   3        1.98        4.34      5.20 o
  -1 -14   3        8.21        5.07      5.30 o
   0 -14   3       46.52       52.28      7.41 o
   1 -14   3       11.54       12.80      5.57 o
   2 -14   3       21.05       22.62      6.46 o
   3 -14   3        2.37        1.09      4.87 o
   4 -14   3       33.16       31.23      7.27 o
   5 -14   3       13.63       15.24      6.63 o
  -6 -13   3        0.00        0.00      5.63 o
  -5 -13   3       15.15       15.34      7.20 o
  -4 -13   3        2.54       -0.36      4.32 o
  -3 -13   3       89.58      106.93     15.50 o
  -2 -13   3       30.57       30.09      5.98 o
  -1 -13   3      103.92       97.85      8.52 o
   0 -13   3       14.23       10.50      4.98 o
   1 -13   3       31.40       33.61      4.93 o
   2 -13   3        0.40       -1.73      3.42 o
   3 -13   3       87.31       87.17      7.29 o
   4 -13   3       34.78       37.33      6.97 o
   5 -13   3        2.09        3.60      5.31 o
   6 -13   3        0.06       -5.42      5.42 o
   7 -13   3       25.74       25.05     10.02 o
  -7 -12   3        0.07       15.03      6.58 o
  -6 -12   3       10.28        5.32      5.95 o
  -5 -12   3       12.31        4.07      5.63 o
  -4 -12   3        2.47        3.19      3.87 o
  -3 -12   3        8.27        3.45      3.98 o
  -2 -12   3       24.49       29.11      5.42 o
  -1 -12   3      115.47      127.26     10.65 o
   0 -12   3       29.90       22.14      4.15 o
   1 -12   3        5.81        9.32      3.22 o
   2 -12   3       51.10       57.28      5.06 o
   3 -12   3        0.97       -1.77      3.36 o
   4 -12   3        1.07        7.85      4.98 o
   5 -12   3       51.29       58.23      9.39 o
   6 -12   3       30.25       32.16      8.14 o
   7 -12   3      111.82      128.45     15.66 o
   8 -12   3        2.36       -3.30      5.34 o
  -8 -11   3       16.81       26.93      6.58 o
  -7 -11   3       50.72       42.90      7.52 o
  -6 -11   3       63.30       50.73      7.83 o
  -5 -11   3        4.91        3.60      3.77 o
  -4 -11   3       78.67       71.17      6.42 o
  -3 -11   3       97.04       89.13      5.94 o
  -2 -11   3      106.62       98.96      8.27 o
  -1 -11   3      148.75      135.90     10.55 o
   0 -11   3       77.22       70.21      4.60 o
   1 -11   3       33.54       25.43      3.72 o
   2 -11   3       60.27       57.09      4.77 o
   3 -11   3        9.40        6.44      3.36 o
   4 -11   3       12.95       15.16      4.45 o
   5 -11   3        1.92       -4.53      4.53 o
   6 -11   3       62.25       72.91      9.24 o
   7 -11   3       16.73       11.12      5.75 o
   8 -11   3        0.01        2.39      5.30 o
   9 -11   3        3.47       -0.36      5.93 o
  -8 -10   3        0.02        0.31      4.70 o
  -7 -10   3       15.83       13.78      5.32 o
  -6 -10   3       69.93       70.14      8.14 o
  -5 -10   3       26.63       30.52      4.32 o
  -4 -10   3      142.86      144.80     10.34 o
  -3 -10   3        2.41        0.61      2.77 o
  -2 -10   3       77.28       74.60      4.20 o
  -1 -10   3        1.26       -1.87      1.87 o
   0 -10   3      290.83      289.50      7.30 o
   1 -10   3       63.69       75.26      5.59 o
   2 -10   3      197.90      206.20      7.27 o
   3 -10   3        3.11        3.63      3.03 o
   4 -10   3       13.33        4.57      3.83 o
   5 -10   3        0.65        5.63      4.87 o
   6 -10   3      210.82      225.86     12.72 o
   7 -10   3       10.91       18.16      7.52 o
   8 -10   3       24.45       28.40      6.41 o
   9 -10   3        4.80        2.06      6.26 o
  -9  -9   3        0.84        4.39      5.01 o
  -8  -9   3       11.58       12.21      5.32 o
  -7  -9   3        0.02        0.00      4.39 o
  -6  -9   3        5.88        5.63      3.10 o
  -5  -9   3      108.92       87.52      5.86 o
  -4  -9   3       17.45       22.68      3.30 o
  -3  -9   3       18.41       21.74      2.26 o
  -2  -9   3      433.36      418.11      6.83 o
  -1  -9   3      186.15      188.90      4.69 o
   0  -9   3       49.92       48.23      3.10 o
   1  -9   3       13.53       19.01      2.70 o
   2  -9   3      258.60      251.25      6.97 o
   3  -9   3        3.67       -2.66      2.66 o
   4  -9   3      488.00      466.12     11.78 o
   5  -9   3        0.01       -0.20      3.74 o
   6  -9   3        9.54       10.40      4.73 o
   7  -9   3      237.10      228.61     13.78 o
   8  -9   3       36.13       41.76      7.08 o
   9  -9   3       52.64       63.78      8.11 o
  10  -9   3        7.32        4.35      5.30 o
 -10  -8   3       18.17       17.53      5.95 o
  -9  -8   3       29.39       32.57      6.26 o
  -8  -8   3       25.63       24.11      5.63 o
  -7  -8   3        6.60        7.52      4.39 o
  -6  -8   3        5.86        4.64      2.41 o
  -5  -8   3      343.83      349.52      8.15 o
  -4  -8   3       10.28        4.99      2.29 o
  -3  -8   3       29.42       22.77      1.74 o
  -2  -8   3        3.89        7.99      1.49 o
  -1  -8   3       47.04       49.52      2.42 o
   0  -8   3      197.34      195.52      4.12 o
   1  -8   3       84.22       90.54      3.12 o
   2  -8   3      566.89      562.91      8.63 o
   3  -8   3        4.70        4.48      1.90 o
   4  -8   3      415.72      396.33     13.31 o
   5  -8   3      137.44      125.55      5.24 o
   6  -8   3       33.90       22.50      3.48 o
   7  -8   3      203.01      194.17      8.14 o
   8  -8   3      108.87      107.91      9.58 o
   9  -8   3        7.74        7.34      3.53 o
  10  -8   3       24.39       25.47      4.28 o
  11  -8   3      125.99      122.06     11.43 o
 -10  -7   3        0.07        3.13      5.32 o
  -9  -7   3       60.91       63.88      7.52 o
  -8  -7   3        0.25        0.00      4.39 o
  -7  -7   3      101.56      112.63     12.84 o
  -6  -7   3       16.86       13.01      2.57 o
  -5  -7   3       61.96       59.81      4.39 o
  -4  -7   3        0.05       -1.81      1.81 o
  -3  -7   3      755.11      785.87     11.06 o
  -2  -7   3        0.09       -1.03      1.03 o
  -1  -7   3      904.60      864.92     10.23 o
   0  -7   3      109.75      109.47      2.64 o
   1  -7   3        0.00       -1.20      1.20 o
   2  -7   3       72.92      104.38      8.86 o
   3  -7   3       64.85       72.12      2.85 o
   4  -7   3       89.38       94.02      3.35 o
   5  -7   3      688.80      674.64     11.72 o
   6  -7   3        6.07       -1.65      2.66 o
   7  -7   3       21.95       16.22      3.47 o
   8  -7   3        7.76        0.74      3.23 o
   9  -7   3       57.44       56.03      5.19 o
  10  -7   3        4.20        6.67      4.01 o
  11  -7   3        4.93        7.46      5.67 o
 -11  -6   3       24.51       35.70      7.83 o
 -10  -6   3       22.20       19.10      6.26 o
  -9  -6   3        1.43       -1.26      4.39 o
  -8  -6   3       15.15        6.58      4.39 o
  -7  -6   3       22.86       27.20      3.46 o
  -6  -6   3       97.01       93.06      3.94 o
  -5  -6   3      266.63      284.77      6.69 o
  -4  -6   3       73.49       81.14      3.44 o
  -3  -6   3       50.49       62.58      3.05 o
  -2  -6   3      478.04      515.05      6.76 o
  -1  -6   3      163.65      152.78      2.85 o
   0  -6   3     1962.15     2203.99     20.85 o
   1  -6   3      394.58      444.87      5.66 o
   2  -6   3        3.30        5.72      1.11 o
   3  -6   3       39.48       42.69      2.11 o
   4  -6   3        0.79       -1.23      1.23 o
   5  -6   3        0.03       -1.72      1.72 o
   6  -6   3      567.37      573.50     10.77 o
   7  -6   3      151.81      140.60      5.86 o
   8  -6   3        0.04       -2.34      2.34 o
   9  -6   3        0.04        1.53      3.54 o
  10  -6   3      214.39      221.43      9.92 o
  11  -6   3        8.18       14.77      7.81 o
 -11  -5   3        4.63        4.39      6.26 o
 -10  -5   3       23.97       30.37      6.58 o
  -9  -5   3       16.23       10.65      5.01 o
  -8  -5   3       89.55       93.46      8.60 o
  -7  -5   3      571.84      548.48      9.54 o
  -6  -5   3       89.75      102.35      4.39 o
  -5  -5   3       50.28       59.17      2.89 o
  -4  -5   3      101.79      121.76      3.82 o
  -3  -5   3      343.55      415.12      6.32 o
  -2  -5   3      177.88      177.03      2.75 o
  -1  -5   3      294.77      298.77      4.07 o
   0  -5   3      291.45      444.12     13.08 o
   1  -5   3      507.48      475.79      5.74 o
   2  -5   3      226.57      160.47      3.15 o
   3  -5   3      442.47      494.16      6.79 o
   4  -5   3       92.18       84.50      2.85 o
   5  -5   3      169.31      154.53      4.21 o
   6  -5   3      169.44      160.80      4.18 o
   7  -5   3       17.53       -2.59      2.59 o
   8  -5   3      431.56      422.82      9.60 o
   9  -5   3      421.84      434.17     10.04 o
  10  -5   3        3.45        0.92      3.15 o
  11  -5   3        3.66        7.25      3.74 o
  12  -5   3        4.83       12.23      3.80 o
 -11  -4   3        0.68       -4.07      5.95 o
 -10  -4   3       79.46       88.93      9.71 o
  -9  -4   3        9.78       12.84      5.32 o
  -8  -4   3        3.23       -0.13      2.63 o
  -7  -4   3       12.39        9.48      3.48 o
  -6  -4   3      310.25      322.50      6.23 o
  -5  -4   3      732.11      722.20     12.56 o
  -4  -4   3     1358.13     1353.28     19.09 o
  -3  -4   3       11.14       14.46      0.82 o
  -2  -4   3      516.06      519.65      5.46 o
  -1  -4   3      533.96      542.04      5.55 o
   0  -4   3      168.85      123.60      2.28 o
   1  -4   3     1037.02      982.17     10.41 o
   2  -4   3       33.73       34.23      1.51 o
   3  -4   3       65.69       54.74      2.06 o
   4  -4   3       77.57       85.09      3.14 o
   5  -4   3       32.41       23.47      1.57 o
   6  -4   3       24.37       16.68      2.02 o
   7  -4   3        0.75       -0.28      2.29 o
   8  -4   3       63.64       65.70      3.69 o
   9  -4   3        1.16        7.53      2.47 o
  10  -4   3       12.49       12.02      3.54 o
  11  -4   3        0.58        6.18      3.12 o
  12  -4   3       36.15       36.61      4.87 o
 -11  -3   3       58.22       32.25      8.14 o
 -10  -3   3       19.54        6.89      5.95 o
  -9  -3   3       14.03       12.86      6.11 o
  -8  -3   3      120.94      101.51      4.69 o
  -7  -3   3        0.06        4.57      2.18 o
  -6  -3   3      298.16      324.01      8.91 o
  -5  -3   3        1.87        2.11      1.42 o
  -4  -3   3        9.44        8.20      1.07 o
  -3  -3   3     5672.96     6255.81     54.88 o
  -2  -3   3     2577.10     2599.16     23.34 o
  -1  -3   3      304.58      338.02      4.16 o
   0  -3   3       61.79       66.15      1.52 o
   1  -3   3     3341.25     3447.90     32.69 o
   2  -3   3      241.68      223.93      3.20 o
   3  -3   3      864.89      803.77      8.80 o
   4  -3   3      110.04      125.15      2.68 o
   5  -3   3       19.20       17.50      1.35 o
   6  -3   3       23.89       19.99      1.78 o
   7  -3   3     1339.30     1316.78     18.40 o
   8  -3   3       51.39       93.62     11.27 o
   9  -3   3      349.79      322.00      9.07 o
  10  -3   3        3.31        1.84      2.70 o
  11  -3   3      108.57      100.70      5.72 o
  12  -3   3       35.97       31.13      7.36 o
 -12  -2   3       45.45       37.89      9.71 o
 -11  -2   3        3.01       12.21      7.20 o
 -10  -2   3       18.13       18.45      4.98 o
  -9  -2   3       47.67       45.80      5.42 o
  -8  -2   3        0.03        4.42      2.93 o
  -7  -2   3       42.30       41.12      3.08 o
  -6  -2   3       16.90       14.85      2.11 o
  -5  -2   3      749.45      761.16     10.34 o
  -4  -2   3        5.19       10.36      0.76 o
  -3  -2   3      359.26      347.07     10.62 o
  -2  -2   3       32.75       40.04      1.17 o
  -1  -2   3     1890.24     1767.72     16.87 o
   0  -2   3     1214.70     1270.20     11.37 o
   1  -2   3     2217.05     2083.30     17.53 o
   2  -2   3      202.07      167.04      2.37 o
   3  -2   3      273.23      259.39      3.57 o
   4  -2   3      489.36      496.92      7.31 o
   5  -2   3      412.87      402.71      8.36 o
   6  -2   3      332.36      330.44      6.12 o
   7  -2   3      452.83      367.03      6.93 o
   8  -2   3      216.68      232.74      6.69 o
   9  -2   3      139.36      128.62      5.40 o
  10  -2   3        8.98        4.78      5.52 o
  11  -2   3       49.76       45.71      7.09 o
  12  -2   3        0.85       -4.51      5.42 o
 -12  -1   3       10.08       14.40      8.77 o
 -11  -1   3       23.48       17.61      5.52 o
 -10  -1   3        0.65       -3.91      3.91 o
  -9  -1   3       10.26       10.10      3.31 o
  -8  -1   3      178.20      170.64      6.93 o
  -7  -1   3      180.90      184.99      7.35 o
  -6  -1   3      133.91      139.74      2.65 o
  -5  -1   3     1274.02     1343.26     14.85 o
  -3  -1   3     2604.48     2855.62     28.29 o
  -2  -1   3       42.86       27.54      1.00 o
  -1  -1   3     1100.92     1053.61     10.89 o
   0  -1   3      438.59      460.31      4.76 o
   1  -1   3      897.54      919.84      8.39 o
   2  -1   3     3067.16     2957.94     25.32 o
   3  -1   3     1820.13     2000.13     19.12 o
   4  -1   3      101.83      107.88      2.15 o
   5  -1   3       38.34       61.63      7.32 o
   6  -1   3       91.41       84.33      2.78 o
   7  -1   3      808.81      852.97     12.13 o
   8  -1   3      232.87      210.01      6.35 o
   9  -1   3       48.05       32.95      5.31 o
  10  -1   3       43.55       34.80      4.63 o
  11  -1   3       51.39       51.77      7.20 o
  12  -1   3        8.89        7.80      5.42 o
 -12   0   3       14.63        3.76      8.77 o
 -11   0   3        0.10       -0.09      4.63 o
 -10   0   3        4.95        2.19      4.65 o
  -9   0   3        0.06        8.47      4.27 o
  -8   0   3       42.39       40.91      3.05 o
  -7   0   3        0.14       -1.15      1.15 o
  -6   0   3      971.95      966.89     12.34 o
  -4   0   3      109.01       77.13      2.48 o
  -3   0   3        2.68        2.73      0.69 o
  -2   0   3     3165.39     3085.15     30.34 o
  -1   0   3        4.28        5.82      0.63 o
   0   0   3    17627.58    18434.94    162.77 o
   1   0   3        1.49       -0.45      0.45 o
   2   0   3    28892.20    30563.87    281.25 o
   3   0   3       30.66       34.89      1.03 o
   4   0   3     3858.69     4568.52     44.53 o
   5   0   3        7.64        7.58      1.46 o
   6   0   3      915.98      979.83     17.29 o
   7   0   3        2.87        4.95      1.74 o
   8   0   3      212.14      206.19      5.65 o
   9   0   3        0.18        3.76      5.01 o
  10   0   3       21.86       10.22      4.76 o
  11   0   3        0.17        4.41      4.85 o
  12   0   3       46.91       23.17      9.08 o
 -12   1   3       30.20       46.86     10.34 o
 -11   1   3       50.24       58.05      7.52 o
 -10   1   3        0.02       -0.86      4.32 o
  -9   1   3       41.62       40.41      3.36 o
  -8   1   3      130.10      118.57      5.08 o
  -7   1   3       74.36       90.69      3.12 o
  -6   1   3      141.14      152.50      3.65 o
  -5   1   3     2353.88     2409.07     30.43 o
  -4   1   3        0.41        0.73      0.83 o
  -3   1   3     1459.51     1589.00     20.21 o
  -2   1   3      381.18      261.82      3.62 o
  -1   1   3     7058.19     7085.19     65.38 o
   0   1   3       76.34       83.60      1.50 o
   1   1   3     1711.20     1693.01     17.76 o
   2   1   3     4813.26     4648.70     44.81 o
   3   1   3      116.70      136.90      2.46 o
   4   1   3       22.14       34.08      4.39 o
   5   1   3      637.38      760.98     11.03 o
   6   1   3       23.05       22.65      1.70 o
   7   1   3     1010.03     1047.64     17.46 o
   8   1   3      344.80      332.75      7.71 o
   9   1   3       28.43       26.90      2.94 o
  10   1   3       53.06       50.04      6.48 o
  11   1   3       52.49       48.22      8.77 o
  12   1   3        1.52        6.26      7.20 o
 -12   2   3        0.04        6.16      5.93 o
 -11   2   3        3.76        7.36      2.77 o
 -10   2   3        9.80        9.31      2.72 o
  -9   2   3       46.51       50.19      3.86 o
  -8   2   3       69.82       76.43      3.48 o
  -7   2   3      129.88      120.53      4.00 o
  -6   2   3        1.37        5.17      1.37 o
  -5   2   3      660.71      657.85      9.32 o
  -4   2   3       11.71        5.86      1.30 o
  -3   2   3      338.38      314.40      5.17 o
  -2   2   3     1555.04     1529.90     18.13 o
  -1   2   3     3500.57     3154.08     29.74 o
   0   2   3    12993.62    13190.90    128.49 o
   1   2   3      819.40      719.37     10.59 o
   2   2   3     1108.42     1147.20     15.37 o
   3   2   3      553.83      561.89     19.44 o
   4   2   3      545.08      664.34     14.06 o
   5   2   3      168.68      169.52      4.87 o
   6   2   3       20.64       21.14      1.39 o
   7   2   3      553.36      530.46      8.60 o
   8   2   3      206.19      181.14      5.59 o
   9   2   3      204.94      207.78      8.01 o
  10   2   3       10.29        4.90      3.52 o
  11   2   3       61.47       51.19      7.20 o
  12   2   3       31.41       28.81      8.14 o
 -12   3   3        6.80        5.08      5.11 o
 -11   3   3       24.98       27.83      4.00 o
 -10   3   3        8.10        5.10      3.08 o
  -9   3   3       88.93       86.62      5.27 o
  -8   3   3       75.17       66.12      3.50 o
  -7   3   3      583.17      543.96      9.60 o
  -6   3   3      123.32      104.35      3.35 o
  -5   3   3      207.86      248.00      5.01 o
  -4   3   3        0.96        2.50      1.23 o
  -3   3   3     2545.74     2390.19     28.06 o
  -2   3   3     1253.85     1186.57     15.74 o
  -1   3   3        0.68        1.96      0.90 o
   0   3   3      394.65      371.95      4.87 o
   1   3   3      640.50      600.54      6.46 o
   2   3   3      546.49      518.41      7.44 o
   6   3   3        0.44       -1.72      1.72 o
   7   3   3       81.34       78.58      3.49 o
   8   3   3       66.65       65.63      3.01 o
   9   3   3       50.64       38.66      3.72 o
  10   3   3        0.15        2.88      3.30 o
  11   3   3       44.72       38.52      7.52 o
  12   3   3        1.58       -5.63      5.63 o
 -11   4   3        6.51        0.97      3.61 o
 -10   4   3       22.92       31.77      4.44 o
  -9   4   3        4.31        7.25      2.79 o
  -8   4   3        0.45       -1.95      1.95 o
  -7   4   3        9.03        6.28      2.39 o
  -6   4   3      122.40      103.76      3.99 o
  -5   4   3        6.43        5.76      1.65 o
  -4   4   3        0.01        0.54      1.42 o
  -3   4   3      123.72      162.32      4.09 o
  -2   4   3     3078.22     3327.44     41.19 o
  -1   4   3       85.09       90.40      2.35 o
   0   4   3     3665.40     3915.51     40.82 o
   1   4   3     1325.60     1464.79     26.04 o
   2   4   3      168.37      224.73      3.84 o
   3   4   3       18.64        9.59      3.45 o
   8   4   3       14.29       15.34      3.45 o
  10   4   3      412.39      434.42     17.85 o
  11   4   3        0.02       -0.31      5.32 o
  12   4   3       28.35       16.10      4.53 o
 -11   5   3        8.56       11.35      4.11 o
 -10   5   3       63.22       55.83      5.10 o
  -9   5   3      131.99      131.26      5.80 o
  -8   5   3       93.30       83.99      4.40 o
  -7   5   3      489.74      493.17      9.62 o
  -6   5   3       43.41       47.47      3.33 o
  -5   5   3       69.13       79.14      3.38 o
  -4   5   3        6.23        2.38      1.42 o
  -3   5   3      839.16      931.73     12.62 o
  -2   5   3     1680.69     1692.02     20.68 o
  -1   5   3        3.65        0.00      1.37 o
   0   5   3     1012.65     1223.03     25.23 o
   1   5   3      362.41      337.57      4.30 o
   2   5   3       45.39       33.72      1.34 o
   3   5   3      196.94      202.97      4.57 o
  11   5   3       14.17       20.04      5.32 o
  12   5   3        6.82        9.39      5.63 o
 -11   6   3       18.05       13.89      4.46 o
 -10   6   3       18.28       12.05      6.09 o
  -9   6   3       45.51       45.58      4.53 o
  -8   6   3        0.15       -2.23      2.23 o
  -7   6   3        0.03        4.00      2.66 o
  -6   6   3      509.90      527.10     12.20 o
  -5   6   3       88.50       84.86      3.53 o
  -4   6   3      927.22      955.71     13.44 o
  -3   6   3      213.59      210.80      5.29 o
  -2   6   3      508.92      587.27      9.50 o
  -1   6   3      269.07      276.55      5.08 o
   0   6   3       68.88       71.13      2.57 o
   1   6   3      168.89      192.03      3.31 o
   2   6   3     1619.39     1771.83     20.41 o
   3   6   3      389.82      365.78      5.93 o
   4   6   3       62.98       76.15      6.26 o
 -11   7   3       15.48       14.76      4.67 o
 -10   7   3       15.42       28.19      5.00 o
  -9   7   3        6.70        5.73      3.45 o
  -8   7   3        9.94        3.68      3.03 o
  -7   7   3       66.39       62.67      5.70 o
  -6   7   3      183.03      175.34      6.74 o
  -5   7   3     1019.69     1068.71     16.54 o
  -4   7   3       25.34       24.44      2.41 o
  -3   7   3     1253.96     1388.01     19.66 o
  -2   7   3       50.65      183.18      8.60 o
  -1   7   3       41.19       52.00      2.51 o
   0   7   3      233.26      234.02      4.51 o
   1   7   3     1233.93     1359.15     18.09 o
   2   7   3       13.79       17.41      1.37 o
   3   7   3      297.39      246.87      4.90 o
   4   7   3      158.11      173.38      4.07 o
   5   7   3       24.03       26.77      1.86 o
 -10   8   3       30.21       42.90     11.58 o
  -9   8   3       63.42       60.35      7.84 o
  -8   8   3        9.13        6.16      4.26 o
  -7   8   3       54.39       56.52      4.99 o
  -6   8   3       81.96       80.64      5.04 o
  -5   8   3      240.15      227.53      6.67 o
  -4   8   3      162.74      157.39      5.38 o
  -3   8   3      266.17      249.07      8.68 o
  -2   8   3      830.43      911.15     13.93 o
  -1   8   3      274.12      260.65      5.46 o
   0   8   3      207.44      187.33      4.75 o
   1   8   3      317.68      313.03      5.77 o
   2   8   3       89.91      106.24      3.02 o
   3   8   3       44.65       54.24      2.92 o
   4   8   3       40.10       50.69      2.71 o
   5   8   3      346.59      351.61      9.85 o
 -10   9   3       11.09        6.26      8.45 o
  -9   9   3        0.36       -4.18      4.76 o
  -8   9   3       19.45       20.98      5.96 o
  -7   9   3      126.64      119.95      9.96 o
  -6   9   3        2.10       -3.87      3.87 o
  -5   9   3       17.28       18.73      4.22 o
  -4   9   3       61.11       74.29      5.08 o
  -3   9   3       50.20       39.64      3.86 o
  -2   9   3      721.57      662.72     12.57 o
  -1   9   3       33.07       29.82      2.78 o
   0   9   3        0.28       -1.76      1.76 o
   1   9   3      168.24      193.81      8.98 o
   2   9   3      601.54      632.89      9.70 o
   3   9   3        0.00       -2.12      2.12 o
   4   9   3      162.42      136.00      4.92 o
   5   9   3      505.86      495.25     17.24 o
  -9  10   3       10.81       13.88      6.30 o
  -8  10   3        0.79        6.05      5.42 o
  -7  10   3        6.10        5.73      4.98 o
  -6  10   3      114.98      133.00     10.29 o
  -5  10   3        3.97        9.22      4.76 o
  -4  10   3        0.58       -1.49      3.19 o
  -3  10   3        8.60        3.13      2.73 o
  -2  10   3       76.76       59.77      4.14 o
  -1  10   3       96.67      158.79      5.69 o
   0  10   3     2870.02     2918.61     40.89 o
   1  10   3        7.13        8.18      1.94 o
   2  10   3      898.71      913.14     13.31 o
   3  10   3      120.82      142.01      5.88 o
   4  10   3      324.05      319.76      8.86 o
   5  10   3        0.19        1.23      2.29 o
   6  10   3      264.47      260.36     12.68 o
  -8  11   3       43.54       42.82      7.39 o
  -7  11   3        0.63        9.25     10.65 o
  -6  11   3        9.59       18.95      5.75 o
  -5  11   3       58.23       52.46      6.97 o
  -4  11   3        9.93       16.63      4.20 o
  -3  11   3      240.55      235.53      8.44 o
  -2  11   3       30.33       21.48      3.58 o
  -1  11   3       29.76       22.92      3.28 o
   0  11   3       28.97       22.97      3.32 o
   1  11   3       49.15       36.08      4.42 o
   2  11   3      210.75      189.24      9.63 o
   3  11   3       27.75       24.15      3.84 o
   4  11   3       31.36       26.11      4.41 o
   5  11   3        4.54       -4.39      4.39 o
   6  11   3       12.19       12.21      4.70 o
   7  11   3       48.91       58.25      6.58 o
  -8  12   3        1.60        5.96      5.86 o
  -7  12   3       30.69       55.59      8.28 o
  -6  12   3        0.04       -4.51      4.51 o
  -5  12   3      131.40      132.69     27.24 o
  -4  12   3       74.29       97.66      8.95 o
  -3  12   3       11.86       16.42      4.23 o
  -2  12   3        4.27        7.07      4.38 o
  -1  12   3       37.91       39.05      4.26 o
   0  12   3      261.27      241.78      7.61 o
   1  12   3       70.35       74.86     10.49 o
   2  12   3      111.68      106.25      7.74 o
   3  12   3        0.03       -1.47      3.42 o
   4  12   3       71.18       62.90      7.36 o
   5  12   3      133.75      130.58     10.96 o
   6  12   3        4.19        3.13      4.70 o
   7  12   3        9.77       10.65      5.01 o
   8  12   3        5.15        0.94      4.07 o
  -7  13   3       49.86       52.43      8.40 o
  -6  13   3       14.10       12.84      6.42 o
  -5  13   3       20.95       30.13      6.75 o
  -4  13   3        5.38       23.17      8.77 o
  -3  13   3      134.70      133.72      8.55 o
  -2  13   3       35.19       34.79      5.27 o
   0  13   3       12.34       11.74      4.87 o
   2  13   3      102.31      106.69      8.72 o
   3  13   3       84.68       84.75      7.64 o
   4  13   3        4.30        1.87      4.06 o
   5  13   3       59.74       46.03      7.52 o
   6  13   3        0.12        0.00      4.70 o
   7  13   3        2.40       -1.26      5.01 o
  -5  14   3        3.81        7.81      8.93 o
  -4  14   3        7.84        7.09      5.86 o
  -3  14   3       11.02       10.81      5.64 o
  -2  14   3       54.93       74.82      8.85 o
  -1  14   3        0.12       -4.87      4.87 o
   0  14   3       92.89      107.96     17.85 o
   1  14   3        3.13        0.88      5.32 o
   2  14   3       94.31       83.87      8.19 o
   3  14   3       14.94       13.71      5.04 o
   4  14   3       35.55       32.88      8.14 o
   5  14   3       35.15       27.55      7.52 o
   6  14   3       32.09       39.46      8.14 o
  -4  15   3       58.68       65.16      9.05 o
  -3  15   3        7.05       13.47      9.39 o
  -2  15   3       22.31       12.64      6.86 o
  -1  15   3       15.94       12.61      7.04 o
   0  15   3        1.25        2.98      5.31 o
   1  15   3       29.16       43.43     10.02 o
   2  15   3        6.89        7.80      7.83 o
   3  15   3        2.55        8.84      5.30 o
   4  15   3       50.87       76.72     11.27 o
  -1 -15   4        0.60       -0.63      5.31 o
   0 -15   4       14.60       12.11      6.09 o
   1 -15   4        2.82        2.98      5.54 o
   2 -15   4       47.14       59.49     12.52 o
  -4 -14   4        2.85       -4.39      6.58 o
  -3 -14   4        9.44       10.12      5.75 o
  -2 -14   4        7.15        8.77      5.75 o
  -1 -14   4       40.06       46.98      7.31 o
   0 -14   4      117.18      156.31     11.51 o
   1 -14   4        5.22       20.31      6.09 o
   2 -14   4        0.18        2.55      5.20 o
   3 -14   4        0.44        7.18      7.52 o
   4 -14   4       35.46       43.50      7.52 o
   5 -14   4       33.89       48.58      8.47 o
  -5 -13   4        4.95        3.76      6.26 o
  -4 -13   4        2.26        0.47      7.83 o
  -3 -13   4       21.64       31.42      6.20 o
  -2 -13   4       29.13       32.76      6.30 o
  -1 -13   4       49.64       58.20      9.08 o
   0 -13   4        0.01        2.67      6.73 o
   1 -13   4        3.96        1.65      4.63 o
   2 -13   4        1.53       -2.06      3.33 o
   3 -13   4       51.26       68.27      8.19 o
   4 -13   4       53.22       49.44      7.64 o
   5 -13   4        4.34        2.76      5.20 o
   6 -13   4        0.20       -3.91      5.31 o
   7 -13   4        4.15       13.78     10.02 o
  -6 -12   4       29.60       15.03      6.89 o
  -5 -12   4       58.43       55.11      9.08 o
  -4 -12   4        6.11        2.64      4.32 o
  -3 -12   4        6.69        6.89      4.43 o
  -2 -12   4       85.83       80.25      6.23 o
  -1 -12   4        0.62        2.66      4.54 o
   0 -12   4       37.76       45.63      5.10 o
   1 -12   4       52.81       56.67      4.79 o
   2 -12   4        3.18       -1.25      3.40 o
   3 -12   4        2.57        2.54      3.63 o
   4 -12   4        0.22        1.88      4.76 o
   5 -12   4       53.12       56.66      8.61 o
   6 -12   4        0.60       -1.20      5.52 o
   7 -12   4       33.08       27.67      7.52 o
   8 -12   4        0.50        5.60      6.37 o
  -7 -11   4       33.85       31.00      7.20 o
  -6 -11   4       13.13       10.65      5.63 o
  -5 -11   4       18.19       15.60      4.53 o
  -4 -11   4       75.72       73.31      8.93 o
  -3 -11   4      115.93      112.22      6.67 o
  -2 -11   4       80.37       84.67      6.14 o
  -1 -11   4      252.07      253.98      8.15 o
   0 -11   4       51.01       42.64      4.02 o
   1 -11   4       16.67       19.18      3.46 o
   2 -11   4       12.46        8.18      3.17 o
   3 -11   4       76.40       83.94      5.80 o
   4 -11   4      114.95      108.41      9.29 o
   5 -11   4       43.75       34.30      7.04 o
   6 -11   4       10.31       11.03      5.86 o
   7 -11   4        7.80        6.72      6.89 o
   8 -11   4        1.70        8.61      5.75 o
   9 -11   4        4.51        8.52      6.32 o
  -8 -10   4       13.96       20.04      6.26 o
  -7 -10   4        3.75        0.63      5.01 o
  -6 -10   4        1.60       -1.57      4.70 o
  -5 -10   4        2.33        0.10      5.48 o
  -4 -10   4       97.63      101.46      7.09 o
  -3 -10   4       18.83        9.25      3.23 o
  -2 -10   4       23.25       34.42      3.39 o
  -1 -10   4       22.13       19.53      2.47 o
   0 -10   4      337.02      283.86      6.78 o
   1 -10   4       46.60       56.00      3.94 o
   2 -10   4       21.72       15.83      3.33 o
   3 -10   4       42.50       28.11      3.86 o
   4 -10   4      114.09      106.18      6.96 o
   5 -10   4       13.04       15.35      5.34 o
   6 -10   4      539.39      551.36     19.91 o
   7 -10   4        1.49        3.74      4.67 o
   8 -10   4        2.48       -3.63      4.98 o
   9 -10   4        1.99       -4.87      4.87 o
  -9  -9   4       15.98       24.42      6.89 o
  -8  -9   4       24.10       25.36      6.26 o
  -7  -9   4       48.15       41.65      6.89 o
  -6  -9   4       55.04       56.49      5.40 o
  -5  -9   4      131.46      104.59      9.71 o
  -4  -9   4      102.13       93.14      5.47 o
  -3  -9   4       68.32       56.29      4.49 o
  -2  -9   4      213.31      196.35      6.39 o
  -1  -9   4     1037.85     1086.16     14.75 o
   0  -9   4       50.67       50.25      3.20 o
   1  -9   4       23.74       24.59      3.20 o
   2  -9   4       73.71       71.86      4.71 o
   3  -9   4       23.50       22.65      4.07 o
   4  -9   4      187.53      169.07      7.16 o
   5  -9   4      109.50      113.41      7.46 o
   6  -9   4       12.03        9.29      4.63 o
   7  -9   4        0.25       -4.53      4.53 o
   8  -9   4       64.77       59.64      7.64 o
   9  -9   4       22.40       17.80      5.84 o
  10  -9   4        0.94        1.13      5.17 o
  -9  -8   4       10.33       13.47      5.95 o
  -8  -8   4       17.80       16.28      5.95 o
  -7  -8   4        2.36       -0.94      4.39 o
  -6  -8   4      317.37      326.42     11.18 o
  -5  -8   4      225.54      240.34      7.71 o
  -4  -8   4        0.10       -1.99      1.99 o
  -3  -8   4       26.39       15.41      1.94 o
  -2  -8   4       38.51       93.95     10.36 o
  -1  -8   4        8.45        6.47      1.69 o
   0  -8   4       41.51       30.20      1.97 o
   1  -8   4      273.63      268.88      4.80 o
   2  -8   4       24.88       26.53      2.26 o
   3  -8   4      227.85      209.70      5.68 o
   4  -8   4       69.66       67.37      3.90 o
   5  -8   4      149.49      136.96      5.40 o
   6  -8   4       43.52       41.14      3.95 o
   7  -8   4      145.39      115.67      6.96 o
   8  -8   4       34.17       35.65      4.37 o
   9  -8   4       31.97       33.29      4.55 o
  10  -8   4        0.64       -0.73      3.86 o
  11  -8   4       27.71       15.86      5.85 o
 -10  -7   4        2.70       -4.70      5.32 o
  -9  -7   4        2.35       -3.76      5.01 o
  -8  -7   4        5.75        3.76      5.01 o
  -7  -7   4       66.16       53.64      4.85 o
  -6  -7   4       15.60       14.21      2.95 o
  -5  -7   4      166.97      148.55      7.96 o
  -4  -7   4      261.31      258.26      6.79 o
  -3  -7   4      826.12      898.56     11.56 o
  -2  -7   4        2.35        3.61      1.26 o
  -1  -7   4        0.62       -0.97      0.97 o
   0  -7   4        0.90        2.64      1.13 o
   1  -7   4      579.32      647.36      8.06 o
   2  -7   4       53.59       72.44      3.86 o
   3  -7   4      416.86      401.59      6.50 o
   4  -7   4       92.12       91.26      3.33 o
   5  -7   4      100.60       95.17      5.27 o
   6  -7   4       28.60       23.61      5.27 o
   7  -7   4      412.63      424.99     16.42 o
   8  -7   4       19.96       18.31      3.70 o
   9  -7   4      119.10      136.89      7.25 o
  10  -7   4      100.90       95.94     17.59 o
  11  -7   4        0.30        2.64      3.93 o
 -10  -6   4       37.68       27.24      6.89 o
  -9  -6   4       11.68        6.89      5.32 o
  -8  -6   4       65.15       45.41      6.89 o
  -7  -6   4       50.68       53.24      5.83 o
  -6  -6   4      537.86      528.59     10.71 o
  -5  -6   4       49.54       58.50      3.27 o
  -4  -6   4      631.36      596.27     11.34 o
  -3  -6   4      107.01      108.19      4.26 o
  -2  -6   4      397.28      392.17      5.65 o
  -1  -6   4      215.25      214.56      3.72 o
   0  -6   4      250.67      250.62      3.84 o
   1  -6   4       57.69       70.99      2.22 o
   2  -6   4       70.29       69.84      2.93 o
   3  -6   4        0.97       -0.25      1.09 o
   4  -6   4      181.38      199.01      4.32 o
   5  -6   4      213.12      198.67      5.60 o
   6  -6   4        0.08       -2.34      2.34 o
   7  -6   4       31.87       17.66      3.24 o
   8  -6   4       32.05       25.71      3.26 o
   9  -6   4        0.29       -1.48      2.68 o
  10  -6   4      122.34      128.56      8.13 o
  11  -6   4       34.32       55.22      8.47 o
 -11  -5   4       14.07       15.97      7.20 o
 -10  -5   4       27.68       32.88      7.52 o
  -9  -5   4       51.12       48.22      7.52 o
  -8  -5   4       78.21       78.93     12.68 o
  -7  -5   4      449.11      456.58      9.91 o
  -6  -5   4       28.58       27.48      2.62 o
  -5  -5   4      549.62      551.13     10.64 o
  -4  -5   4      193.09      212.39      4.99 o
  -3  -5   4      123.12      164.50      2.76 o
  -2  -5   4      411.30      388.18      5.15 o
  -1  -5   4       78.94       68.82      2.17 o
   0  -5   4      198.05      415.54     14.01 o
   1  -5   4      249.73      227.56      3.67 o
   2  -5   4      694.97      679.75      8.14 o
   3  -5   4        9.12        6.26      1.23 o
   4  -5   4       64.28       59.33      2.41 o
   5  -5   4      330.27      348.24      5.80 o
   6  -5   4       44.37       39.81      2.82 o
   7  -5   4       81.10       78.85      4.09 o
   8  -5   4      302.40      285.86      7.16 o
   9  -5   4       74.90       60.73      4.94 o
  10  -5   4        8.63        9.53      3.61 o
  11  -5   4      224.71      236.54     15.69 o
  12  -5   4       12.52        8.26      3.79 o
 -11  -4   4        0.46       -0.94      6.26 o
 -10  -4   4       32.27       23.17      6.89 o
  -9  -4   4       12.00        4.78      3.87 o
  -8  -4   4      278.80      249.76     14.40 o
  -7  -4   4        2.56        9.92      2.52 o
  -6  -4   4       31.50       36.57      2.85 o
  -5  -4   4      824.23      812.04     20.54 o
  -4  -4   4      245.04      258.56      4.37 o
  -3  -4   4       33.12       18.32      1.09 o
  -2  -4   4     1439.98     1272.15     13.54 o
  -1  -4   4     1403.68     1455.08     15.36 o
   0  -4   4     1518.80     1550.70     15.62 o
   1  -4   4      273.21      245.28      3.77 o
   2  -4   4     1003.34     1049.13     11.25 o
   3  -4   4        6.80        6.00      1.12 o
   4  -4   4        1.63        0.03      0.93 o
   5  -4   4       39.28       38.41      1.88 o
   6  -4   4     2422.33     2465.96     26.30 o
   7  -4   4       65.95       67.13      3.61 o
   8  -4   4       55.57       54.47      6.76 o
   9  -4   4       17.49       21.00      2.94 o
  10  -4   4        7.10        0.19      3.15 o
  11  -4   4        4.49       12.85      3.38 o
  12  -4   4        1.95        3.62      2.98 o
 -11  -3   4       64.84       68.89     10.65 o
 -10  -3   4        2.97        1.57      5.95 o
  -9  -3   4       36.67       33.43      5.08 o
  -8  -3   4       10.61        4.57      2.94 o
  -7  -3   4     1577.09     1630.21     26.84 o
  -6  -3   4      229.58      239.49     11.50 o
  -5  -3   4      313.52      303.84      4.99 o
  -4  -3   4       68.06       69.77      1.77 o
  -3  -3   4       98.53      106.34      2.20 o
  -2  -3   4     1195.44     1205.54     17.61 o
  -1  -3   4     2329.14     2664.79     26.83 o
   0  -3   4      136.59      164.52      2.73 o
   1  -3   4     1092.99     1211.67     13.09 o
   2  -3   4        0.86        2.15      0.88 o
   3  -3   4       25.66       28.17      1.31 o
   4  -3   4      429.49      399.06      5.31 o
   5  -3   4      236.14      241.14      3.92 o
   6  -3   4       95.95       83.85      3.15 o
   7  -3   4       40.57       43.75      3.12 o
   8  -3   4       76.60      110.96      9.91 o
   9  -3   4       67.02       50.46      4.34 o
  10  -3   4        3.64        1.89      2.43 o
  11  -3   4       21.39       22.59      3.60 o
  12  -3   4       14.45       15.89      6.41 o
 -11  -2   4        0.96       -2.19      6.89 o
 -10  -2   4       29.43       21.15      5.20 o
  -9  -2   4       48.69       50.28      5.98 o
  -8  -2   4       68.04       76.26      5.17 o
  -7  -2   4        0.17        0.05      2.27 o
  -6  -2   4      919.89      904.31     12.53 o
  -5  -2   4     1035.34     1008.80     11.48 o
  -4  -2   4      388.97      446.40      5.47 o
  -3  -2   4      182.77      184.58      4.17 o
  -2  -2   4       45.53       40.79      1.40 o
  -1  -2   4     1233.29     1215.12     12.10 o
   0  -2   4     2123.99     2149.85     23.21 o
   1  -2   4     1668.48     1494.24     14.16 o
   2  -2   4     3327.58     3412.57     32.40 o
   3  -2   4       68.15       87.31      2.03 o
   4  -2   4      739.13      842.38      9.67 o
   5  -2   4      279.30      254.44      4.62 o
   6  -2   4       41.54       34.18      2.43 o
   7  -2   4       93.03       79.91      3.84 o
   8  -2   4        9.49        1.23      2.01 o
   9  -2   4       73.81       76.11      4.39 o
  10  -2   4       97.23       82.10      7.62 o
  11  -2   4       55.69       44.42     10.49 o
  12  -2   4        1.42       -4.85      5.80 o
 -11  -1   4       13.63        9.24      5.31 o
 -10  -1   4        0.11       -4.21      4.21 o
  -9  -1   4       55.41       59.44     11.58 o
  -8  -1   4      137.09      127.57      6.44 o
  -7  -1   4      280.67      282.33      8.81 o
  -6  -1   4      121.17      128.48      3.26 o
  -5  -1   4      123.04      139.09      4.14 o
  -4  -1   4       46.73       48.55      4.93 o
  -3  -1   4      756.62      709.39      8.51 o
  -2  -1   4      469.67      498.27      5.57 o
  -1  -1   4     8078.72     8215.44     75.71 o
   0  -1   4        0.13        2.81      0.70 o
   1  -1   4     1351.19     1419.26     12.73 o
   2  -1   4       92.02       84.24      2.90 o
   3  -1   4        4.99       17.55      1.06 o
   4  -1   4     1109.11     1160.66     12.50 o
   5  -1   4     2113.91     2176.86     25.41 o
   6  -1   4       62.60       68.07      2.39 o
   7  -1   4        1.04       -1.20      1.20 o
   8  -1   4      250.99      240.55      5.59 o
   9  -1   4       79.31       73.53      4.80 o
  10  -1   4       76.37       69.74      5.69 o
  11  -1   4       21.34       10.11     10.96 o
  12  -1   4        2.48        0.89      5.08 o
 -11   0   4        0.57       -2.53      5.48 o
 -10   0   4        0.75       11.60      4.98 o
  -9   0   4        0.42        5.77      3.54 o
  -8   0   4        1.64       -1.92      1.92 o
  -7   0   4        0.13        0.56      1.32 o
  -6   0   4       52.15       48.73      2.29 o
  -4   0   4     1304.54     1172.16     15.63 o
  -3   0   4        0.61        0.10      0.88 o
  -2   0   4      999.75     1230.01     14.78 o
  -1   0   4       16.20       16.17      1.01 o
   0   0   4    28284.04    29246.37    270.78 o
   1   0   4        5.12        6.65      0.82 o
   2   0   4     7976.00     8639.44     83.59 o
   3   0   4        4.35        4.18      0.75 o
   4   0   4     8859.55    10143.42    103.93 o
   5   0   4        2.42       17.20      2.41 o
   6   0   4     4064.09     4361.71     52.96 o
   7   0   4        0.90        2.05      1.69 o
   8   0   4      237.37      254.82      7.04 o
   9   0   4        0.04        5.77      3.06 o
  10   0   4      155.73      177.75      9.49 o
  11   0   4        0.14       -3.60      3.98 o
  12   0   4       67.37       75.15     11.58 o
 -11   1   4        8.65        5.39      5.64 o
 -10   1   4        4.66        4.90      2.45 o
  -9   1   4       70.96       77.23      4.41 o
  -8   1   4      158.34      143.97      5.59 o
  -7   1   4      340.13      348.45      6.74 o
  -6   1   4      150.81      158.95      4.57 o
  -5   1   4       48.55       46.75      2.64 o
  -4   1   4      105.29       72.38      3.69 o
  -3   1   4     1908.27     1888.94     22.31 o
  -2   1   4      263.66      257.82      4.27 o
  -1   1   4    11924.49    12362.00    120.20 o
   0   1   4       91.83       88.31      1.80 o
   1   1   4      565.74      558.92      6.16 o
   2   1   4      730.38      689.81      7.39 o
   3   1   4     1263.02     1487.52     15.84 o
   4   1   4      481.68      482.30      8.49 o
   5   1   4     1681.93     1848.96     23.02 o
   6   1   4      111.58      116.30      3.08 o
   7   1   4       44.69       44.33      2.89 o
   8   1   4      393.76      376.30     10.87 o
   9   1   4       92.72       73.57      4.26 o
  10   1   4       79.75       61.33      5.98 o
  11   1   4        0.07        4.07      6.26 o
  12   1   4       10.08        6.89      6.89 o
 -11   2   4        0.05       -2.47      2.47 o
 -10   2   4        1.01        0.10      2.50 o
  -9   2   4       54.47       52.69      4.16 o
  -8   2   4        5.75        3.73      1.91 o
  -7   2   4       33.41       39.21      2.92 o
  -6   2   4      286.62      299.50      6.40 o
  -5   2   4      810.28      783.86     10.90 o
  -4   2   4       60.53       90.69      2.88 o
  -3   2   4      301.76      305.66      5.22 o
  -2   2   4       80.86       88.84      2.46 o
  -1   2   4     1290.40     1171.13     13.31 o
   0   2   4     1293.62     1292.90     13.41 o
   1   2   4     2271.22     2153.85     27.06 o
   2   2   4     1495.86     1414.76     15.03 o
   3   2   4      200.51      227.99     11.34 o
   4   2   4     2461.52     2757.27     36.39 o
   5   2   4      355.66      342.60      5.48 o
   6   2   4      316.91      363.35      5.13 o
   7   2   4      250.05      203.61      4.52 o
   8   2   4       49.12       58.32      6.84 o
   9   2   4      142.02      123.78      5.66 o
  10   2   4       67.93       69.54      5.98 o
  11   2   4       25.14       24.74      7.20 o
  12   2   4       13.29       14.09      6.89 o
 -11   3   4       29.69       31.53      4.30 o
 -10   3   4       42.53       38.02      4.47 o
  -9   3   4       15.57       16.98      3.23 o
  -8   3   4       56.73       51.75      3.28 o
  -7   3   4        1.21        2.68      2.18 o
  -6   3   4      403.35      394.03      8.01 o
  -5   3   4       11.10       16.58      1.96 o
  -4   3   4        3.56        4.07      1.34 o
  -3   3   4     7186.51     7897.15     88.34 o
  -2   3   4     2304.91     2103.62     26.71 o
  -1   3   4      735.15      789.79     10.16 o
   0   3   4       17.76       16.32      1.04 o
   1   3   4     4527.31     4717.30     46.06 o
   2   3   4      189.20      197.43      5.60 o
   3   3   4      682.51      660.57     10.36 o
   4   3   4      145.83      178.77      3.91 o
   5   3   4       75.20       71.43      1.99 o
   6   3   4        6.57        3.13      2.50 o
   7   3   4     1339.53     1335.27     23.62 o
   8   3   4       82.04       82.26      3.40 o
   9   3   4      372.66      355.43      8.86 o
  10   3   4        1.64       -1.67      4.48 o
  11   3   4      171.03      155.63     12.21 o
  12   3   4       25.69       15.34      6.58 o
 -11   4   4        2.93        6.09      3.55 o
 -10   4   4      101.86      101.05      6.83 o
  -9   4   4        4.81        5.06      2.86 o
  -8   4   4       31.02       32.44      3.09 o
  -7   4   4        6.01        4.74      2.43 o
  -6   4   4      186.33      176.97      5.33 o
  -5   4   4      601.77      552.69      9.53 o
  -4   4   4     1316.49     1343.17     18.63 o
  -3   4   4       13.90       14.24      1.78 o
  -2   4   4      712.76      617.89      9.46 o
  -1   4   4      324.24      332.77      5.39 o
   0   4   4      389.69      359.52      7.20 o
   1   4   4     1156.05     1243.62     12.90 o
   2   4   4       51.25       48.57      1.68 o
   3   4   4       65.88       69.35      2.41 o
   4   4   4       22.27       20.94      1.65 o
   7   4   4        0.58        3.13      2.82 o
   8   4   4      138.30      159.70      8.14 o
   9   4   4       14.18       15.03      4.07 o
  10   4   4       85.38       93.16      6.58 o
  11   4   4       24.28       17.53      5.95 o
  12   4   4       34.67       24.74      6.58 o
 -11   5   4        0.00        3.67      3.48 o
 -10   5   4       13.03       18.86      3.77 o
  -9   5   4       14.66       13.79      3.30 o
  -8   5   4       55.18       54.05      4.19 o
  -7   5   4     1047.70     1011.64     17.57 o
  -6   5   4        1.91        2.84      2.23 o
  -5   5   4     1448.55     1460.96     20.66 o
  -4   5   4      158.84      161.12      5.53 o
  -3   5   4     1092.88     1212.20     17.04 o
  -2   5   4      784.58      832.75     12.25 o
  -1   5   4     1035.02     1143.83     13.60 o
   0   5   4      397.97      448.95      7.07 o
   1   5   4       88.33       90.76      2.47 o
   2   5   4      288.36      235.72      3.65 o
   3   5   4      832.27     1088.46     15.12 o
   4   5   4      142.81      151.65      3.54 o
  11   5   4       59.67       63.25      7.20 o
  12   5   4        1.66        5.32      5.32 o
 -11   6   4       55.89       56.96      6.21 o
 -10   6   4        7.90        7.30      3.76 o
  -9   6   4       24.18       19.87      3.47 o
  -8   6   4       93.66       90.16      5.85 o
  -7   6   4        0.01        0.61      2.87 o
  -6   6   4       11.48       10.34      2.66 o
  -5   6   4      342.96      320.75      6.84 o
  -4   6   4      520.67      530.78      8.93 o
  -3   6   4      251.27      258.81      5.57 o
  -2   6   4      863.15     1010.85     14.67 o
  -1   6   4      203.35      220.34      4.51 o
   0   6   4     1650.49     1702.49     22.09 o
   1   6   4      974.93     1093.79     14.62 o
   2   6   4       17.50       42.85      1.47 o
   3   6   4      251.04      245.77      4.59 o
   4   6   4        5.18        4.35      1.26 o
 -10   7   4        2.17       -1.26      4.06 o
  -9   7   4      104.98      104.32      6.60 o
  -8   7   4       19.89       19.54      3.84 o
  -7   7   4      327.46      339.23      8.48 o
  -6   7   4      248.28      236.20      6.97 o
  -5   7   4       12.36        8.39      2.58 o
  -4   7   4        1.65       -2.01      2.01 o
  -3   7   4        8.90        8.86      2.06 o
  -2   7   4       62.42       68.01      3.45 o
  -1   7   4      209.84      256.14      5.15 o
   0   7   4        0.60        1.21      1.21 o
   1   7   4       27.79       35.18      1.89 o
   2   7   4        5.08        9.24      1.37 o
   3   7   4       17.52       23.07      2.30 o
   4   7   4       38.34       44.63      1.98 o
   5   7   4       81.10       76.90      3.76 o
 -10   8   4       23.36       20.04      9.71 o
  -9   8   4       18.74       18.01      5.98 o
  -8   8   4        5.15       -1.26      4.28 o
  -7   8   4       30.22       25.62      8.25 o
  -6   8   4       12.64       10.71      3.05 o
  -5   8   4      203.36      215.83      6.60 o
  -4   8   4        0.59       13.58      3.03 o
  -3   8   4       87.18       82.07      4.30 o
  -2   8   4       34.92       30.31      2.62 o
  -1   8   4      648.17      624.39      9.61 o
   0   8   4     1895.72     2008.88     28.75 o
   1   8   4      426.05      417.40      6.63 o
   2   8   4       22.09       15.22      1.99 o
   3   8   4       10.58       14.50      2.06 o
   4   8   4        0.00       -1.59      1.59 o
   5   8   4      109.37      111.25      4.45 o
 -10   9   4        4.05        9.71      9.08 o
  -9   9   4      148.33      148.56     11.71 o
  -8   9   4       26.31       24.52     11.12 o
  -7   9   4       56.35       68.39     16.44 o
  -6   9   4        1.51       -4.09      4.09 o
  -5   9   4       99.87       86.00      6.46 o
  -4   9   4        1.33        2.52      2.77 o
  -3   9   4       71.41       74.24      4.84 o
  -2   9   4      419.23      387.84      9.82 o
  -1   9   4      910.13      931.37     17.86 o
   0   9   4      133.80      122.91      6.23 o
   1   9   4       13.38       10.40      1.97 o
   2   9   4      497.12      510.30      7.00 o
   3   9   4      220.32      229.81      6.51 o
   4   9   4      271.51      257.61      6.60 o
   5   9   4      271.99      265.25      9.22 o
  -9  10   4        2.03        9.14      5.93 o
  -8  10   4       15.92       19.27      9.08 o
  -7  10   4       14.28       12.52      8.14 o
  -6  10   4        4.32        2.98      4.87 o
  -5  10   4       33.13       41.44      6.20 o
  -4  10   4      149.91      138.49      7.08 o
  -3  10   4        0.63       -2.47      2.47 o
  -2  10   4      183.02      170.72     12.81 o
  -1  10   4        7.29       18.93      4.85 o
   0  10   4      116.34      129.89      5.30 o
   1  10   4        3.55        2.20      1.76 o
   2  10   4        0.37       -1.30      1.86 o
   3  10   4       16.19       15.82      2.98 o
   4  10   4     2259.70     2326.87     39.46 o
   5  10   4        8.16        9.90      3.74 o
   6  10   4      131.36      141.85      8.45 o
  -8  11   4       65.64       75.58      9.30 o
  -7  11   4       41.91       40.36      7.52 o
  -6  11   4        0.04        8.49      5.20 o
  -5  11   4        0.71        6.71      4.85 o
  -4  11   4       20.46       17.70      4.33 o
  -3  11   4      495.23      490.25     12.48 o
  -2  11   4       44.94       37.53      4.13 o
  -1  11   4      221.65      198.46      6.42 o
   0  11   4      311.40      310.75      7.61 o
   1  11   4        1.00        1.50      2.86 o
   2  11   4      182.24      168.28     17.06 o
   3  11   4       63.56       44.90      4.77 o
   4  11   4        6.25        5.52      3.65 o
   5  11   4      388.59      351.02     16.60 o
   6  11   4       18.15       12.52      4.70 o
   7  11   4        1.70        2.59      4.54 o
  -8  12   4        8.36       13.15      9.39 o
  -7  12   4        9.44       20.91     10.65 o
  -6  12   4       29.46       38.35      7.20 o
  -5  12   4       22.80       18.28      6.42 o
  -4  12   4       10.13        4.22      4.76 o
  -3  12   4       10.94       13.22      4.21 o
  -2  12   4       77.84       82.79      5.73 o
  -1  12   4      214.66      213.68      7.75 o
   0  12   4        0.08        0.75      2.78 o
   1  12   4       24.66       14.97      4.85 o
   2  12   4      106.46      106.69     15.97 o
   3  12   4       16.79       19.30      4.41 o
   4  12   4        0.16       -0.46      3.74 o
   5  12   4      194.20      165.96     11.90 o
   6  12   4       21.17       27.87      5.95 o
   7  12   4       42.29       31.63      5.95 o
   8  12   4        6.37        5.01      4.07 o
  -7  13   4        0.68       -6.26      7.20 o
  -6  13   4       60.14       63.96      8.92 o
  -5  13   4       80.58       99.61     11.43 o
  -4  13   4       29.81       45.41     10.34 o
  -3  13   4      168.37      202.43      9.89 o
  -2  13   4       31.36       34.06      5.11 o
  -1  13   4        0.03        3.15      3.73 o
   0  13   4        0.80        1.65      4.32 o
   1  13   4       96.16      113.52      9.08 o
   2  13   4       12.11       10.68      5.95 o
   3  13   4       54.87       79.65     18.95 o
   4  13   4        6.65        5.09      4.19 o
   5  13   4        1.52        0.94      4.70 o
   6  13   4        3.02       -0.63      4.70 o
   7  13   4       50.87       43.52      7.20 o
  -5  14   4       26.81       38.61      7.75 o
  -4  14   4       55.79       66.47      8.56 o
  -3  14   4        2.98       -3.88      5.01 o
  -2  14   4        3.46       -4.87      4.87 o
  -1  14   4        4.15       -1.26      5.09 o
   0  14   4      107.75      100.81     20.98 o
   1  14   4        5.34       -0.82      5.32 o
   2  14   4        8.19        8.61      7.67 o
   3  14   4       19.31       15.34      5.09 o
   4  14   4        5.32        0.63      5.95 o
   5  14   4        5.02        0.94      5.63 o
   6  14   4        1.44        4.70      5.95 o
  -4  15   4       45.74       61.32     18.32 o
  -3  15   4       18.53       10.34      8.77 o
  -2  15   4       48.38       53.16      8.72 o
  -1  15   4       20.23        8.05      5.75 o
   0  15   4        0.11       -4.76      4.76 o
   1  15   4        6.49        2.20      5.08 o
   2  15   4       42.60       44.70      6.95 o
   3  15   4        0.46       -3.70      4.53 o
   4  15   4       50.60       62.62     10.34 o
  -3 -14   5       13.81       12.68      5.75 o
  -2 -14   5        1.76       11.69      5.84 o
  -1 -14   5       22.27       23.48      6.53 o
   0 -14   5       39.94       42.94      7.64 o
   1 -14   5        0.12       -0.75      4.95 o
   2 -14   5        1.95        0.58      5.42 o
   3 -14   5        1.96       -0.43      5.08 o
   4 -14   5        9.76        9.71      5.98 o
   5 -14   5       16.43       22.86      9.71 o
  -5 -13   5        8.25        5.63      6.89 o
  -4 -13   5        0.79       -1.72      4.63 o
  -3 -13   5      138.70      166.76     24.11 o
  -2 -13   5        7.61        0.31      5.09 o
  -1 -13   5      135.81      138.79     10.40 o
   0 -13   5        0.21        4.42      4.85 o
   1 -13   5       30.33       24.28      6.19 o
   2 -13   5        0.86        1.49      3.86 o
   3 -13   5       66.44       73.82      8.28 o
   4 -13   5        7.54       12.21     10.17 o
   5 -13   5        1.17       -2.04      5.31 o
   6 -13   5        6.85        0.63      5.75 o
  -6 -12   5       19.05       10.02      6.58 o
  -5 -12   5       69.95       70.77     10.02 o
  -4 -12   5        2.63        0.31      4.41 o
  -3 -12   5        1.95        5.00      4.51 o
  -2 -12   5       68.36       68.12      6.09 o
  -1 -12   5       13.74       19.57      5.54 o
   0 -12   5       49.88       43.45      5.18 o
   1 -12   5      151.55      167.71      7.32 o
   2 -12   5        1.44        2.41      3.63 o
   3 -12   5        0.10        1.14      4.01 o
   4 -12   5       25.58       32.88      6.53 o
   5 -12   5      103.37       98.98      9.96 o
   6 -12   5        2.74       -1.67      5.08 o
   7 -12   5       16.94       20.20      6.86 o
  -7 -11   5        0.70       -4.07      5.32 o
  -6 -11   5        0.85        6.58      5.63 o
  -5 -11   5        1.97       -1.26      3.77 o
  -4 -11   5       33.74       29.75      7.52 o
  -3 -11   5       22.71       21.88      5.68 o
  -2 -11   5       31.46       27.26      4.49 o
  -1 -11   5        8.66        7.31      3.79 o
   0 -11   5        4.79        7.27      2.71 o
   1 -11   5        5.21        9.64      3.24 o
   2 -11   5        0.53        2.04      2.91 o
   3 -11   5       24.75       28.02      4.69 o
   4 -11   5       43.43       36.95      6.64 o
   5 -11   5        2.34       -2.09      4.85 o
   6 -11   5        0.61        8.75      8.30 o
   7 -11   5        3.35        3.19      5.42 o
   8 -11   5       19.36       36.93      7.41 o
  -8 -10   5       11.74        1.57      5.63 o
  -7 -10   5        8.95       11.27      5.95 o
  -6 -10   5       46.83       42.28      7.52 o
  -5 -10   5        0.74       -2.91      3.42 o
  -4 -10   5       61.31       54.86      6.11 o
  -3 -10   5        3.95        0.54      3.06 o
  -2 -10   5        2.90        4.41      3.84 o
  -1 -10   5        0.52        2.71      2.31 o
   0 -10   5       60.88       59.38      3.76 o
   1 -10   5       20.88       19.46      3.05 o
   2 -10   5      602.73      596.34     13.65 o
   3 -10   5        2.57        2.89      3.12 o
   4 -10   5       45.80       36.44      5.38 o
   5 -10   5       63.64       56.17      7.41 o
   6 -10   5      258.66      259.41     13.68 o
   7 -10   5        4.24       -4.59      4.59 o
   8 -10   5        3.31        1.58      7.20 o
   9 -10   5        2.26       -1.60      5.17 o
  -8  -9   5       50.09       65.76      9.08 o
  -7  -9   5        0.52       -3.45      5.01 o
  -6  -9   5       51.39       49.97      5.42 o
  -5  -9   5       24.61       19.26      4.09 o
  -4  -9   5      321.39      294.57      9.26 o
  -3  -9   5        4.92        6.91      3.03 o
  -2  -9   5       22.11       23.73      2.38 o
  -1  -9   5      258.87      238.50      5.93 o
   0  -9   5       98.97       95.95      3.90 o
   1  -9   5       83.94       85.02      3.84 o
   2  -9   5       47.23       44.58      3.72 o
   3  -9   5      371.85      390.51     10.45 o
   4  -9   5      133.82      130.87      6.72 o
   5  -9   5        4.06       -1.94      4.89 o
   6  -9   5        0.01        1.62      4.51 o
   7  -9   5        3.15        7.43      5.17 o
   8  -9   5       31.11       25.64      6.28 o
   9  -9   5       44.19       54.40      7.74 o
  10  -9   5        0.12        1.67      5.08 o
  -9  -8   5       23.19       12.52      6.58 o
  -8  -8   5        0.13        1.88      5.32 o
  -7  -8   5        4.27       -2.82      4.39 o
  -6  -8   5       15.71       19.35      3.98 o
  -5  -8   5       39.24       40.63      5.37 o
  -4  -8   5      164.92      150.28      6.38 o
  -3  -8   5       45.73       35.89      2.70 o
  -2  -8   5      416.71      393.60      6.71 o
  -1  -8   5       86.12       95.60      3.28 o
   0  -8   5       84.70       81.01      3.45 o
   1  -8   5      434.96      431.58      7.23 o
   2  -8   5       10.42        9.39      1.74 o
   3  -8   5       47.06       52.06      3.34 o
   4  -8   5      183.13      187.25      5.85 o
   5  -8   5      399.46      366.71      9.14 o
   6  -8   5      412.51      430.03     11.66 o
   7  -8   5      105.16      103.60      9.87 o
   8  -8   5        0.31       -1.80      3.63 o
   9  -8   5       23.86       19.20      4.86 o
  10  -8   5        0.47       -6.58      6.58 o
 -10  -7   5        2.34        9.71      6.26 o
  -9  -7   5        1.75       10.34      5.95 o
  -8  -7   5        2.05        7.83      5.63 o
  -7  -7   5      546.98      562.42     41.02 o
  -6  -7   5        0.46       -3.10      3.10 o
  -5  -7   5      409.18      398.52     10.54 o
  -4  -7   5      364.94      376.34      6.95 o
  -3  -7   5      653.25      638.06      8.42 o
  -2  -7   5      159.24      158.30      3.66 o
  -1  -7   5      162.28      152.07      4.40 o
   0  -7   5        4.43        5.33      1.32 o
   1  -7   5        3.23       13.10      2.39 o
   2  -7   5       62.80       81.21      5.22 o
   3  -7   5       82.87       64.83      2.85 o
   4  -7   5        1.36       -1.36      1.70 o
   5  -7   5        4.73        0.91      2.27 o
   6  -7   5        8.61        9.69      2.87 o
   7  -7   5      227.53      244.12      7.59 o
   8  -7   5       24.80       25.22      3.86 o
   9  -7   5        0.82       -2.82      2.82 o
  10  -7   5       55.48       44.60      5.80 o
  11  -7   5        8.24        6.14      4.69 o
 -10  -6   5        0.49       -3.76      5.95 o
  -9  -6   5        4.32        3.13      5.32 o
  -8  -6   5      211.79      182.87     12.84 o
  -7  -6   5        3.12        2.92      2.82 o
  -6  -6   5      205.13      193.15      8.40 o
  -5  -6   5      190.96      199.33      6.12 o
  -4  -6   5       10.91        9.29      2.04 o
  -3  -6   5       19.39       17.53      2.14 o
  -2  -6   5      306.09      310.42      5.06 o
  -1  -6   5      169.87      186.93      3.81 o
   0  -6   5      772.12      839.65      9.68 o
   1  -6   5        2.52        6.28      1.26 o
   2  -6   5       48.40       40.96      2.05 o
   3  -6   5       40.29       35.25      1.97 o
   4  -6   5       56.38       52.60      2.70 o
   5  -6   5      454.55      434.03      7.48 o
   6  -6   5     1260.95     1356.83     21.93 o
   7  -6   5       18.66       13.98      2.85 o
   8  -6   5       72.87       77.82      4.74 o
   9  -6   5       51.01       50.26      5.02 o
  10  -6   5       18.72       10.31      4.94 o
  11  -6   5       18.78       40.13      5.36 o
 -10  -5   5        1.40       -0.31      5.95 o
  -9  -5   5       13.26        4.39      5.63 o
  -8  -5   5       83.24       80.85      8.77 o
  -7  -5   5      214.40      218.00     13.93 o
  -6  -5   5       16.07       20.57      2.85 o
  -5  -5   5      291.60      274.23     12.88 o
  -4  -5   5      176.85      212.83      7.93 o
  -3  -5   5     3007.77     3061.37     32.86 o
  -2  -5   5      310.67      284.35      4.37 o
  -1  -5   5      124.01       95.65      2.50 o
   0  -5   5       13.40       69.02      6.86 o
   1  -5   5       12.41       15.88      1.47 o
   2  -5   5      562.77      582.49      7.31 o
   3  -5   5       41.90       67.63      2.38 o
   4  -5   5      118.80      115.40      3.21 o
   5  -5   5      387.35      416.69      6.57 o
   6  -5   5        1.17        2.92      2.15 o
   7  -5   5      399.54      373.02      8.82 o
   8  -5   5      190.02      168.83      6.30 o
   9  -5   5       43.35       33.01      3.87 o
  10  -5   5        1.08       15.71      4.67 o
  11  -5   5        2.03        2.32      3.55 o
  12  -5   5        5.16       10.75      4.08 o
 -11  -4   5       12.74       16.60      8.14 o
 -10  -4   5      103.41       98.01     11.27 o
  -9  -4   5       28.26       20.00      4.87 o
  -8  -4   5      136.28      136.71      9.39 o
  -7  -4   5      110.87      101.02      5.66 o
  -6  -4   5       68.30       59.10      3.21 o
  -5  -4   5      551.85      536.03     11.63 o
  -4  -4   5       18.56       17.96      1.20 o
  -3  -4   5       31.05       34.82      1.62 o
  -2  -4   5       30.49       35.98      1.60 o
  -1  -4   5     1597.21     1563.47     18.77 o
   0  -4   5      492.89      519.77      6.40 o
   1  -4   5      191.10      197.18      3.90 o
   2  -4   5      362.20      366.66      5.44 o
   3  -4   5       58.80       53.24      2.10 o
   4  -4   5        9.76       13.75      1.47 o
   5  -4   5       61.89       53.81      2.48 o
   6  -4   5        2.95       -1.53      1.53 o
   7  -4   5      138.77      117.68      4.94 o
   8  -4   5       19.70       17.82      2.99 o
   9  -4   5        9.58       14.06      2.74 o
  10  -4   5      279.75      269.23      8.79 o
  11  -4   5       21.46       16.37      3.72 o
  12  -4   5       12.79       18.56      6.73 o
 -11  -3   5       51.07       39.76      9.39 o
 -10  -3   5        1.18       -1.26      6.26 o
  -9  -3   5      115.98      113.37      8.08 o
  -8  -3   5        7.03        8.15      3.97 o
  -7  -3   5      262.66      285.35      9.54 o
  -6  -3   5       15.37       31.63      4.21 o
  -5  -3   5      552.10      555.48      6.33 o
  -4  -3   5      149.68      135.22      3.15 o
  -3  -3   5     1143.70     1134.57     14.04 o
  -2  -3   5      130.11      171.54      4.92 o
  -1  -3   5      125.59       85.90      2.13 o
   0  -3   5        1.83        2.36      0.90 o
   1  -3   5      503.28      502.23      6.41 o
   2  -3   5      385.30      410.92      5.59 o
   3  -3   5      486.31      443.97      6.00 o
   4  -3   5      341.90      304.32      4.99 o
   5  -3   5        2.46        1.42      1.03 o
   6  -3   5        4.88        6.23      1.65 o
   7  -3   5       29.54       24.24      2.71 o
   8  -3   5      106.49      218.57     15.34 o
   9  -3   5       40.89       35.86      3.88 o
  10  -3   5        0.59        2.36      2.60 o
  11  -3   5       15.68       25.58      7.67 o
  12  -3   5       12.69       13.70      6.09 o
 -11  -2   5        0.18       -1.26      7.52 o
 -10  -2   5        3.36        1.08      4.41 o
  -9  -2   5       20.79       19.12      4.85 o
  -8  -2   5       68.23       50.49      4.69 o
  -7  -2   5        0.10       -1.66      2.66 o
  -6  -2   5       43.86       36.45      2.15 o
  -5  -2   5      834.03      740.76      9.87 o
  -4  -2   5      262.61      251.35      4.41 o
  -3  -2   5      188.37      232.41      4.92 o
  -2  -2   5      587.33      552.54      7.57 o
  -1  -2   5     1633.90     1574.08     17.53 o
   0  -2   5      529.38      575.90      7.41 o
   1  -2   5      421.11      367.09      5.21 o
   2  -2   5      219.97      298.59      4.07 o
   3  -2   5      120.12      139.23      2.66 o
   4  -2   5     2973.56     3095.38     31.54 o
   5  -2   5      132.33      139.14      5.38 o
   6  -2   5       55.07       56.40      2.74 o
   7  -2   5       29.61       29.48      2.14 o
   8  -2   5       97.18       95.65      6.00 o
   9  -2   5        6.22        4.96      2.36 o
  10  -2   5       31.39       28.73      4.67 o
  11  -2   5       26.16       27.41      6.30 o
  12  -2   5        9.20        8.17      5.80 o
 -11  -1   5       38.71       39.33      6.86 o
 -10  -1   5        0.02        2.85      5.17 o
  -9  -1   5      170.39      173.47     10.34 o
  -8  -1   5       79.82       83.03      3.98 o
  -7  -1   5      102.77      104.75      3.43 o
  -6  -1   5       35.29       40.20      2.11 o
  -5  -1   5      204.42      165.84      3.67 o
  -4  -1   5       27.50       26.15      1.60 o
  -3  -1   5      253.43      311.72      4.98 o
  -2  -1   5      105.02      113.56      2.42 o
  -1  -1   5     4163.55     3980.75     42.07 o
   0  -1   5      197.58      206.66      3.48 o
   1  -1   5      615.55      533.43      6.79 o
   2  -1   5      126.96      160.44      2.80 o
   3  -1   5      895.00      923.31     10.21 o
   4  -1   5     4496.78     4607.68     48.55 o
   5  -1   5       83.61      107.38      2.90 o
   6  -1   5      321.78      353.16      5.81 o
   7  -1   5      171.21      169.93      5.77 o
   8  -1   5      477.62      459.97     10.64 o
   9  -1   5      256.27      283.92     14.12 o
  10  -1   5       44.66       53.71      5.30 o
  11  -1   5        2.67       -3.13      4.53 o
  12  -1   5        3.67        2.04      5.08 o
 -11   0   5        1.10       -2.50      5.19 o
 -10   0   5       99.76      109.54      9.08 o
  -9   0   5        2.51        1.33      2.22 o
  -8   0   5       40.35       44.33      2.89 o
  -7   0   5        0.31       -1.53      1.53 o
  -6   0   5      300.97      337.10      6.56 o
  -4   0   5      245.35      226.09      4.61 o
  -3   0   5        0.62        0.11      0.93 o
  -2   0   5      130.46      156.68      3.26 o
  -1   0   5       24.46       22.23      1.41 o
   0   0   5    27576.89    28699.77    281.24 o
   1   0   5        0.52        0.15      0.77 o
   2   0   5    15858.50    16011.19    155.38 o
   3   0   5        4.68        5.70      0.89 o
   4   0   5      188.30      207.27      4.09 o
   5   0   5        5.86        8.46      1.65 o
   6   0   5       76.79       65.14      2.85 o
   7   0   5       11.54       10.70      2.04 o
   8   0   5      119.58      128.18      4.76 o
   9   0   5        0.04       11.58      3.61 o
  10   0   5       67.57       80.97      9.39 o
  11   0   5        3.25        5.17      4.19 o
  12   0   5        4.09        9.08      7.52 o
 -11   1   5        5.69       18.84     13.15 o
 -10   1   5        0.24       -1.72      1.72 o
  -9   1   5       65.61       68.63      4.53 o
  -8   1   5       63.73       63.55      4.25 o
  -7   1   5      113.52      116.06      4.07 o
  -6   1   5       46.96       89.12     16.28 o
  -5   1   5       74.84       58.83      2.84 o
  -4   1   5       27.63       22.12      1.70 o
  -3   1   5      123.82      156.49      3.77 o
  -2   1   5      296.45      324.41      5.26 o
  -1   1   5     1412.36     1347.79     16.26 o
   0   1   5       94.63       90.49      2.71 o
   1   1   5     1629.93     1551.12     15.11 o
   2   1   5       69.04       74.11      2.06 o
   3   1   5      978.25      927.98      9.85 o
   4   1   5     2966.07     3073.82     41.08 o
   5   1   5      586.33      667.07     10.27 o
   6   1   5      310.95      326.93      6.21 o
   7   1   5        6.70        4.62      1.79 o
   8   1   5      349.74      331.96     11.84 o
   9   1   5      175.23      196.68      5.70 o
  10   1   5       30.41       26.32      4.76 o
  11   1   5       22.59       21.60      7.20 o
  12   1   5        5.84       12.21      7.20 o
 -11   2   5        9.83       10.44      3.38 o
 -10   2   5       52.02       45.55      4.57 o
  -9   2   5       69.75       63.18      4.63 o
  -8   2   5       48.10       56.63      3.66 o
  -7   2   5        1.33        0.06      1.86 o
  -6   2   5      441.34      432.11      8.86 o
  -5   2   5      973.99      909.66     12.47 o
  -4   2   5      592.53      621.84      9.02 o
  -3   2   5      202.76      190.92      4.04 o
  -2   2   5        5.71        7.02      1.21 o
  -1   2   5     1574.70     1446.12     18.76 o
   0   2   5       17.98        9.80      1.10 o
   1   2   5     1285.86     1203.96     13.35 o
   2   2   5     1027.99     1134.35     11.76 o
   3   2   5       68.10       84.41      3.12 o
   4   2   5      124.83      111.36      2.79 o
   5   2   5      301.94      293.38      5.15 o
   6   2   5      406.15      395.98      6.74 o
   7   2   5       70.95       61.64      2.71 o
   8   2   5        8.50       -0.43      2.19 o
   9   2   5       23.60       23.30      3.17 o
  10   2   5        7.33        5.50      4.39 o
  11   2   5       56.76       47.60      8.45 o
  12   2   5       13.49       10.96      6.89 o
 -11   3   5       28.69       27.51      4.30 o
 -10   3   5        5.17        2.74      3.56 o
  -9   3   5       43.06       41.61      4.25 o
  -8   3   5       13.82       32.84      4.48 o
  -7   3   5     1793.44     1799.31     24.76 o
  -6   3   5      134.86      136.31      5.15 o
  -5   3   5      170.57      164.37      4.55 o
  -4   3   5      101.79      119.06      3.71 o
  -3   3   5      181.45      182.70      4.44 o
  -2   3   5     1230.91     1197.36     16.25 o
  -1   3   5     1815.88     2098.11     24.69 o
   0   3   5       96.11      107.98      3.20 o
   1   3   5      775.54      843.28      9.71 o
   2   3   5        9.74       17.55      1.95 o
   3   3   5        0.69        2.06      0.89 o
   4   3   5      314.58      283.55      4.76 o
   5   3   5      174.84      179.75      4.51 o
   6   3   5       50.26       44.31      3.06 o
   7   3   5       15.06       27.28      2.35 o
   8   3   5       64.24       62.85      2.80 o
   9   3   5       32.48       30.70      3.24 o
  10   3   5        1.49       -1.26      4.39 o
  11   3   5       58.73       53.54      8.45 o
  12   3   5       31.15       27.55      7.20 o
 -11   4   5        2.31        1.74      3.66 o
 -10   4   5        0.02        0.04      3.33 o
  -9   4   5        0.61        2.44      3.17 o
  -8   4   5      281.99      266.98      7.62 o
  -7   4   5       48.28       53.18      3.59 o
  -6   4   5      148.67      147.44      5.46 o
  -5   4   5     1015.11      937.10     14.32 o
  -4   4   5      790.64      792.90     12.29 o
  -3   4   5       13.27        5.07      1.60 o
  -2   4   5     1077.65      972.15     13.80 o
  -1   4   5     1171.92     1188.18     14.92 o
   0   4   5     1051.13      942.07     11.97 o
   1   4   5      463.97      512.57      8.28 o
   2   4   5     1639.66     1776.13     19.01 o
   3   4   5        4.15        2.20      1.07 o
   4   4   5       10.70       13.22      1.23 o
   5   4   5        9.47       15.30      1.42 o
   6   4   5     2409.48     2634.97     44.47 o
   7   4   5       58.84       56.97      4.39 o
   8   4   5       46.41       44.78      5.01 o
   9   4   5        1.79       -1.51      2.54 o
  10   4   5       36.00       28.70      3.97 o
  11   4   5        7.49       16.28      5.95 o
  12   4   5        2.42        1.57      5.32 o
 -11   5   5        0.13       -2.08      3.38 o
 -10   5   5       24.90       28.06      4.65 o
  -9   5   5        2.79       -2.41      2.85 o
  -8   5   5       50.54       53.94      4.32 o
  -7   5   5       32.42       39.76      3.93 o
  -6   5   5      116.30      102.90      5.07 o
  -5   5   5      613.34      540.24      9.83 o
  -4   5   5       93.23      113.99      5.67 o
  -3   5   5      184.54      191.15      5.39 o
  -2   5   5      146.20      125.40      4.15 o
  -1   5   5        1.78        2.57      1.26 o
   0   5   5      322.45      363.88      5.42 o
   1   5   5       57.99       55.43      2.22 o
   2   5   5      441.87      375.04      4.91 o
   3   5   5       64.32       59.47      2.24 o
   4   5   5       57.29       59.21      3.76 o
   5   5   5       84.24      111.10      8.47 o
   6   5   5      145.13      158.91      6.11 o
  11   5   5      144.22      129.64     10.02 o
  12   5   5        0.70        0.94      4.70 o
 -10   6   5       37.36       40.36      5.20 o
  -9   6   5        0.01       -0.68      2.81 o
  -8   6   5        5.28       -0.82      3.00 o
  -7   6   5       51.42       53.21      4.34 o
  -6   6   5       45.71       39.56      4.18 o
  -5   6   5      221.27      222.26      6.65 o
  -4   6   5      131.91      114.57      4.60 o
  -3   6   5       78.46       64.49      3.45 o
  -2   6   5      108.36      148.38      4.53 o
  -1   6   5      153.56      156.05      5.06 o
   0   6   5     1487.48     1627.11     19.83 o
   1   6   5      313.94      395.79      6.55 o
   2   6   5       12.10       10.01      1.04 o
   3   6   5       25.98       31.03      1.79 o
   4   6   5       23.04       21.52      1.45 o
   5   6   5        1.63        2.02      1.24 o
 -10   7   5        1.68        4.21      4.64 o
  -9   7   5      110.86      129.32      6.81 o
  -8   7   5        3.14       -1.92      3.95 o
  -7   7   5       63.25       89.82      5.45 o
  -6   7   5       16.17        6.39      2.78 o
  -5   7   5       77.91       73.13      4.74 o
  -4   7   5        5.57       -2.02      2.02 o
  -3   7   5      576.79      582.25      9.58 o
  -1   7   5      766.52      681.41     10.05 o
   0   7   5       81.02       91.00      3.07 o
   1   7   5       11.59       15.61      1.73 o
   2   7   5       79.93       97.37      2.24 o
   3   7   5       18.69       22.46      2.22 o
   4   7   5       66.15       72.03      2.48 o
   5   7   5      517.18      522.15     12.84 o
   6   7   5        0.44       -0.61      2.04 o
 -10   8   5       10.96        1.57      8.14 o
  -9   8   5       24.56       37.02      6.95 o
  -8   8   5        7.89        2.48      4.85 o
  -7   8   5        6.23        8.26      4.81 o
  -6   8   5        4.66       -1.62      3.54 o
  -5   8   5      239.57      222.67      8.33 o
  -4   8   5       17.04       12.29      3.11 o
  -3   8   5       14.42       31.88      3.40 o
  -2   8   5       37.69       48.15      3.10 o
  -1   8   5      372.34      364.77      7.32 o
   0   8   5        7.68       11.32      1.93 o
   1   8   5      158.30      155.72      3.79 o
   2   8   5      656.82      650.18      8.19 o
   3   8   5        4.80        8.20      1.96 o
   4   8   5      832.53      788.04     12.32 o
   5   8   5      131.85      131.54      4.06 o
  -9   9   5       18.67        9.68      6.09 o
  -8   9   5       35.04       38.98      7.20 o
  -7   9   5        4.30       -0.54      5.17 o
  -6   9   5        1.83        7.76      4.98 o
  -5   9   5       16.08        4.04      3.76 o
  -4   9   5       16.17       33.82      3.83 o
  -3   9   5      114.18       89.70      5.35 o
  -2   9   5      517.97      527.96     12.00 o
  -1   9   5        2.08       -0.47      2.45 o
   0   9   5      543.61      493.71      9.72 o
   1   9   5      247.00      258.70      5.27 o
   2   9   5      251.75      239.86      8.65 o
   3   9   5      445.98      442.31     10.63 o
   4   9   5      191.68      186.21      5.20 o
   5   9   5       45.51       55.02      3.54 o
   6   9   5       64.47       65.64      5.01 o
  -9  10   5        0.61       -0.99      6.89 o
  -8  10   5       15.52       30.02      6.86 o
  -7  10   5       17.18       29.63      6.42 o
  -6  10   5       17.99       26.59      9.86 o
  -5  10   5        1.13       -0.29      4.09 o
  -4  10   5      307.30      312.20     13.56 o
  -3  10   5        3.74        1.03      3.10 o
  -2  10   5       13.69        8.81      3.53 o
  -1  10   5      201.92      227.77      8.40 o
   0  10   5      840.37      825.10     14.21 o
   1  10   5       49.08       48.82      2.83 o
   2  10   5       32.71       25.04      2.94 o
   3  10   5        4.05        4.76      2.60 o
   4  10   5      236.05      292.91     11.51 o
   5  10   5        0.51       -0.44      2.42 o
   6  10   5        8.86       13.05      3.16 o
  -8  11   5        5.90        7.55     10.02 o
  -7  11   5       33.65       42.03      7.52 o
  -6  11   5        0.67       17.06      5.86 o
  -5  11   5       16.55       21.74      5.64 o
  -4  11   5       11.29        6.08      4.76 o
  -3  11   5      161.57      180.89      8.89 o
  -2  11   5       76.15       81.60      6.78 o
  -1  11   5       13.26       18.67      3.06 o
   0  11   5       25.38       23.32      3.02 o
   1  11   5       31.68       33.24      3.95 o
   2  11   5      367.31      333.63     12.73 o
   3  11   5      248.28      249.66      9.64 o
   4  11   5      108.28       86.18      6.41 o
   5  11   5      230.72      222.64     12.84 o
   6  11   5       15.12       14.71      4.70 o
   7  11   5       58.77       57.93      6.58 o
  -7  12   5        8.26       16.64      8.14 o
  -6  12   5       52.04       59.81      8.30 o
  -5  12   5       56.34       62.06      8.08 o
  -4  12   5       25.54       36.54      6.42 o
  -3  12   5       38.27       31.78      4.85 o
  -2  12   5        0.27       -2.76      2.76 o
  -1  12   5      122.00      122.61      6.52 o
   0  12   5      154.62      158.19      7.82 o
   1  12   5        4.89        3.59      4.09 o
   2  12   5        8.83        8.93      4.32 o
   3  12   5       50.94       57.89      6.19 o
   4  12   5       64.56       60.67      6.09 o
   5  12   5       46.60       41.65      7.20 o
   6  12   5        3.23        0.94      4.39 o
   7  12   5       38.02       33.50      6.26 o
   8  12   5        0.46        1.26      4.07 o
  -6  13   5        6.63        9.29      6.06 o
  -5  13   5        1.73        2.79      5.40 o
  -4  13   5       34.40       60.90      7.97 o
  -3  13   5       28.85       26.50      5.37 o
  -2  13   5       22.77       32.07      4.99 o
  -1  13   5        0.06       -1.34      3.31 o
   0  13   5        0.53       -4.21      4.21 o
   1  13   5       10.45       12.64      5.08 o
   2  13   5        2.25       -0.07      3.97 o
   3  13   5        7.28        3.12      4.32 o
   4  13   5       35.40       38.27      5.75 o
   5  13   5        1.20        5.63      5.63 o
   6  13   5       12.11        5.32      5.01 o
   7  13   5        0.37        6.89      5.32 o
  -5  14   5       10.24        6.20      5.84 o
  -4  14   5       43.54       51.59      8.08 o
  -3  14   5        5.38        4.67      5.26 o
  -2  14   5       56.72       56.06      8.18 o
  -1  14   5        0.71       -3.93      4.63 o
   0  14   5       12.25        7.78      5.30 o
   1  14   5       46.60       51.83      7.20 o
   2  14   5        1.78       -5.17      5.17 o
   3  14   5       20.51       21.37      5.42 o
   4  14   5        0.38        1.88      5.95 o
   5  14   5        4.74        5.63      5.95 o
   6  14   5      117.63      119.93     11.90 o
  -3  15   5        1.19        4.70      8.45 o
  -2  15   5       35.91       31.47      8.06 o
  -1  15   5       42.89       49.47      7.80 o
   0  15   5       11.37       12.70      5.84 o
   1  15   5       21.79       21.60      6.09 o
   2  15   5       14.36       15.48      5.86 o
   3  15   5       13.51        8.75      5.26 o
   4  15   5       10.87       27.24      8.45 o
  -2 -14   6        2.34       -2.98      7.99 o
  -1 -14   6       14.84       14.57      6.89 o
   0 -14   6       63.82       75.15     12.52 o
   1 -14   6       18.98       15.39      6.06 o
   2 -14   6        2.08        2.50      7.20 o
   3 -14   6        0.86       12.21      8.14 o
   4 -14   6        0.77        6.88      5.86 o
  -4 -13   6        5.57        3.94      5.32 o
  -3 -13   6       44.53       48.98      7.29 o
  -2 -13   6        6.79        3.88      5.42 o
  -1 -13   6       70.19       71.85      8.30 o
   0 -13   6        5.26        3.05      5.30 o
   1 -13   6       45.20       46.88      7.39 o
   2 -13   6        0.00       -3.18      3.72 o
   3 -13   6       41.07       47.13      7.39 o
   4 -13   6        4.16        3.77      5.20 o
   5 -13   6        5.36        7.06      5.86 o
   6 -13   6        3.38        2.82      8.30 o
  -5 -12   6       29.91       34.83      6.28 o
  -4 -12   6       70.05       77.37     17.38 o
  -3 -12   6        0.67       -4.09      4.09 o
  -2 -12   6        2.31        2.86      4.85 o
  -1 -12   6       34.48       45.25      8.93 o
   0 -12   6        0.65        8.56      7.52 o
   1 -12   6       93.20       81.72     11.00 o
   2 -12   6       36.81       33.75      5.36 o
   3 -12   6       18.66       31.29      6.30 o
   4 -12   6        2.35        2.50      5.09 o
   5 -12   6      130.43      122.95     10.96 o
   6 -12   6        0.94       -5.27      5.64 o
   7 -12   6        2.67        3.08      5.84 o
  -6 -11   6        6.66        9.39      6.58 o
  -5 -11   6       20.75       16.35      5.48 o
  -4 -11   6        4.66        6.08      4.19 o
  -3 -11   6       21.53       24.10      9.55 o
  -2 -11   6       11.98       10.52      4.15 o
  -1 -11   6      188.70      189.81      8.90 o
   0 -11   6       47.21       45.13      3.98 o
   1 -11   6       85.95       69.86      5.13 o
   2 -11   6        6.83        5.19      3.23 o
   3 -11   6        7.94        9.76      4.02 o
   4 -11   6       28.50       35.91      6.53 o
   5 -11   6       14.12        9.24      5.64 o
   6 -11   6        1.04       21.55      8.45 o
   7 -11   6        0.87        5.33      5.52 o
   8 -11   6       27.67       38.24      7.62 o
  -7 -10   6        5.84        6.89      6.26 o
  -6 -10   6       39.77       36.33      7.83 o
  -5 -10   6        0.01       -0.85      3.65 o
  -4 -10   6       27.58       22.55      4.53 o
  -3 -10   6        0.04       -2.95      2.95 o
  -2 -10   6       48.36       52.09      5.15 o
  -1 -10   6       66.67       58.19      3.93 o
   0 -10   6       18.20       22.99      2.92 o
   1 -10   6        1.59        6.33      2.45 o
   2 -10   6      216.96      211.59      7.85 o
   3 -10   6        4.89        4.30      3.27 o
   4 -10   6      142.57      129.98     10.07 o
   5 -10   6       12.68       33.40      8.93 o
   6 -10   6      335.92      361.43     15.82 o
   7 -10   6       11.03       14.17     14.09 o
   8 -10   6        0.05        2.04      5.80 o
   9 -10   6        1.92        5.13      9.71 o
  -8  -9   6       35.27       44.15      8.14 o
  -7  -9   6       40.07       41.96      7.83 o
  -6  -9   6        0.88        1.64      3.65 o
  -5  -9   6       35.58       44.49      5.42 o
  -4  -9   6      193.83      193.64      8.45 o
  -3  -9   6       37.49       43.50      4.49 o
  -2  -9   6        1.03       -1.96      1.96 o
  -1  -9   6        3.26        5.91      2.22 o
   0  -9   6        4.81        2.95      2.07 o
   1  -9   6      254.77      253.74      6.16 o
   2  -9   6       38.59       35.38      3.27 o
   3  -9   6        6.11        0.75      2.85 o
   4  -9   6      592.46      565.52     13.58 o
   5  -9   6       18.28       24.39      5.75 o
   6  -9   6        6.84        9.94      5.17 o
   7  -9   6        5.37        3.18      5.17 o
   8  -9   6       95.16       95.23      9.51 o
   9  -9   6       48.93       42.15      7.18 o
  10  -9   6        1.51        3.45      7.83 o
  -9  -8   6       21.01       12.52      7.20 o
  -8  -8   6       92.55       93.00     10.65 o
  -7  -8   6        0.44        5.63      5.63 o
  -6  -8   6        4.08        8.04      3.87 o
  -5  -8   6       91.77       97.78      7.66 o
  -4  -8   6        0.13        3.61      2.80 o
  -3  -8   6      152.41      133.37      5.38 o
  -2  -8   6        8.97        3.47      1.82 o
  -1  -8   6        0.14       -0.94      1.69 o
   0  -8   6      373.13      369.51      7.01 o
   1  -8   6      316.37      294.50      6.28 o
   2  -8   6       13.84       10.51      2.23 o
   3  -8   6       33.98       42.69      3.51 o
   4  -8   6      102.29      119.02      5.58 o
   5  -8   6      131.29      124.98      6.75 o
   6  -8   6       56.50       53.27      5.75 o
   7  -8   6       16.64       14.37      4.80 o
   8  -8   6       48.66       64.45     12.68 o
   9  -8   6        5.01       -0.47      4.37 o
  10  -8   6       23.43        5.95      8.45 o
  -9  -7   6        3.34        3.13      6.26 o
  -8  -7   6        0.51       -0.94      5.63 o
  -7  -7   6      175.32      193.89     15.56 o
  -6  -7   6        6.70        6.93      7.36 o
  -5  -7   6       95.42       92.40      5.52 o
  -4  -7   6      144.65      130.18      5.08 o
  -3  -7   6     1949.29     2016.49     24.20 o
  -2  -7   6      216.81      228.06      4.93 o
  -1  -7   6      211.33      213.12      6.13 o
   0  -7   6        6.39        6.46      1.45 o
   1  -7   6       92.72       95.06      3.26 o
   2  -7   6      117.34      131.23      4.44 o
   3  -7   6      459.77      459.05      7.25 o
   4  -7   6        1.16        2.17      2.02 o
   5  -7   6      160.07      165.98      6.24 o
   6  -7   6      143.58      145.08      6.07 o
   7  -7   6      166.17      157.68      7.34 o
   8  -7   6       19.19       16.58      3.57 o
   9  -7   6        0.05       -2.89      2.89 o
  10  -7   6       27.37       23.58      5.88 o
  11  -7   6       25.66       28.26      5.10 o
 -10  -6   6       31.64       38.83      9.08 o
  -9  -6   6       38.09       30.37      7.83 o
  -8  -6   6       17.48       18.56      4.76 o
  -7  -6   6        2.23        2.94      3.06 o
  -6  -6   6       23.59       20.95      3.92 o
  -5  -6   6      121.85      135.89      6.26 o
  -4  -6   6       12.83       11.44      1.72 o
  -3  -6   6       57.35       53.67      5.50 o
  -2  -6   6       28.01       27.15      1.77 o
  -1  -6   6      509.06      523.66      7.19 o
   0  -6   6       78.26       92.15      2.77 o
   1  -6   6      310.34      301.69      5.19 o
   2  -6   6      489.16      484.24      7.12 o
   3  -6   6       98.26      102.34      3.59 o
   4  -6   6      195.73      208.55      4.92 o
   5  -6   6      402.24      382.29     12.56 o
   6  -6   6      147.46      118.60      5.47 o
   7  -6   6        3.36        3.82      2.49 o
   8  -6   6        7.19        5.26      2.73 o
   9  -6   6        8.57        8.54      5.83 o
  10  -6   6      130.90      135.44      8.30 o
  11  -6   6        1.35        3.61      4.17 o
 -10  -5   6        1.26       -3.76      5.95 o
  -9  -5   6       25.78       19.10      6.89 o
  -8  -5   6      100.71       99.82      7.52 o
  -7  -5   6        1.11        7.21      3.97 o
  -6  -5   6       43.06       38.49      3.51 o
  -5  -5   6       19.41       19.77      1.93 o
  -4  -5   6      116.43      124.13      6.82 o
  -3  -5   6       15.24       14.11      1.51 o
  -2  -5   6       49.24       45.24      2.19 o
  -1  -5   6      243.95      261.48      4.34 o
   0  -5   6       11.97       25.13      2.14 o
   1  -5   6        8.48       30.81      2.04 o
   2  -5   6      433.58      426.26      6.30 o
   3  -5   6       12.06       19.30      1.63 o
   4  -5   6       90.80       81.74      3.08 o
   5  -5   6      281.17      292.03      5.78 o
   6  -5   6      138.30      135.65      5.59 o
   7  -5   6       12.72       13.82      2.77 o
   8  -5   6      341.75      316.10     10.54 o
   9  -5   6       22.54       27.03      3.66 o
  10  -5   6       15.18       15.39      4.04 o
  11  -5   6        0.63        3.15      3.72 o
  12  -5   6       13.16       13.46      3.89 o
 -10  -4   6       26.44       29.12      8.45 o
  -9  -4   6        6.15        0.00      4.21 o
  -8  -4   6        0.37       -0.68      4.09 o
  -7  -4   6      308.02      308.16      9.63 o
  -6  -4   6      874.60      902.90     19.52 o
  -5  -4   6       91.97       95.74      2.92 o
  -4  -4   6      980.64      978.34     11.83 o
  -3  -4   6       75.62       60.98      2.28 o
  -2  -4   6        2.36        1.42      0.80 o
  -1  -4   6      465.13      486.84      9.19 o
   0  -4   6       52.08       64.89      2.25 o
   1  -4   6        5.33        3.98      1.12 o
   2  -4   6      228.51      231.41      4.15 o
   3  -4   6       50.04       52.25      2.20 o
   4  -4   6       54.93       58.99      2.36 o
   5  -4   6        1.13       -1.22      1.22 o
   6  -4   6      395.03      390.59      9.80 o
   7  -4   6        0.13       -1.94      1.94 o
   8  -4   6        1.76       -1.43      2.19 o
   9  -4   6        4.35        9.57      2.64 o
  10  -4   6       13.08        8.24      3.74 o
  11  -4   6        0.04        1.58      3.32 o
  12  -4   6        0.08        4.19      5.86 o
 -11  -3   6       35.35       44.15     10.34 o
 -10  -3   6        4.87        4.46      4.76 o
  -9  -3   6        8.84        5.17      4.43 o
  -8  -3   6       46.36       63.52     19.57 o
  -7  -3   6       13.55       12.01      3.36 o
  -6  -3   6       31.71       35.47      2.44 o
  -5  -3   6       52.51       57.95      2.41 o
  -4  -3   6        4.14        1.87      1.24 o
  -3  -3   6      108.97      116.37      3.23 o
  -2  -3   6        0.44        2.61      1.02 o
  -1  -3   6      358.99      322.99      4.80 o
   0  -3   6       68.88       49.05      1.82 o
   1  -3   6     1586.40     1491.08     16.14 o
   2  -3   6      203.96      233.16      4.01 o
   3  -3   6     1171.56     1262.69     14.13 o
   4  -3   6      258.41      259.59      4.99 o
   5  -3   6       24.57       21.86      1.59 o
   6  -3   6       65.35       62.02      2.93 o
   7  -3   6      236.54      244.36      7.80 o
   8  -3   6        8.96       27.33      5.30 o
   9  -3   6      396.77      398.36     10.26 o
  10  -3   6        0.18        1.46      2.44 o
  11  -3   6       27.07       29.81      6.53 o
  12  -3   6        2.50        8.14      5.75 o
 -11  -2   6        4.56        6.89      8.14 o
 -10  -2   6       87.85       95.39     13.93 o
  -9  -2   6       41.35       43.05      6.09 o
  -8  -2   6      128.53      128.81      7.85 o
  -7  -2   6       10.99       21.00      4.87 o
  -6  -2   6      545.60      509.88      8.23 o
  -5  -2   6      844.06      765.01     10.45 o
  -4  -2   6      170.89      149.41      3.56 o
  -3  -2   6      100.21      140.19      6.26 o
  -2  -2   6      253.39      244.25      4.18 o
  -1  -2   6      881.21      937.60     11.32 o
   0  -2   6     2340.52     2463.95     26.90 o
   1  -2   6       92.47       70.11      2.62 o
   2  -2   6      782.16      848.13     10.42 o
   3  -2   6       74.53       80.35      2.22 o
   4  -2   6        6.99        4.09      1.03 o
   5  -2   6       16.23       16.42      1.44 o
   6  -2   6      680.86      658.80     10.37 o
   7  -2   6      119.36      150.24     10.11 o
   8  -2   6       58.20       62.46      3.40 o
   9  -2   6        3.61        8.11      3.68 o
  10  -2   6       11.63        6.11      4.39 o
  11  -2   6       84.77       91.69      8.97 o
  12  -2   6       18.50       18.59      6.73 o
 -11  -1   6        9.74        4.64      5.52 o
 -10  -1   6        0.51        4.25      4.89 o
  -9  -1   6        1.95        7.35      4.73 o
  -8  -1   6       25.40       28.09      2.41 o
  -7  -1   6      322.44      311.79      8.03 o
  -6  -1   6       51.62       44.02      2.66 o
  -5  -1   6        1.93        1.73      1.36 o
  -4  -1   6       10.87        7.00      1.37 o
  -3  -1   6       43.63       32.00      1.69 o
  -2  -1   6        8.63        4.10      1.00 o
  -1  -1   6     2406.83     2377.08     24.42 o
   0  -1   6      168.33      154.65      3.34 o
   1  -1   6     2718.08     2944.61     33.79 o
   2  -1   6       42.41       28.03      1.50 o
   3  -1   6        0.42        0.08      1.00 o
   4  -1   6     2916.72     2828.64     28.82 o
   5  -1   6       46.97       63.02      2.41 o
   6  -1   6      509.72      520.93     10.34 o
   7  -1   6      132.17      160.50      8.26 o
   8  -1   6      312.06      292.85      8.24 o
   9  -1   6      222.11      196.81      8.31 o
  10  -1   6        0.05       -0.75      3.29 o
  11  -1   6       19.76        7.94      4.98 o
  12  -1   6        0.10       -0.15      6.89 o
 -11   0   6        0.75       -5.03      5.40 o
 -10   0   6        0.76        4.71      5.12 o
  -9   0   6        1.87        6.67      1.91 o
  -8   0   6       48.27       44.21      3.12 o
  -7   0   6        0.58       -1.96      1.96 o
  -6   0   6      868.47      868.77     14.34 o
  -5   0   6        0.27        4.39      1.88 o
  -4   0   6       50.64       55.75      2.45 o
  -3   0   6        1.63       -0.33      1.05 o
  -2   0   6      162.61      137.67      3.48 o
  -1   0   6       18.96       17.66      1.44 o
   0   0   6      645.57      573.76      7.92 o
   1   0   6        1.62        1.67      0.91 o
   2   0   6     5712.19     5759.98     56.70 o
   3   0   6       12.33       10.06      1.23 o
   4   0   6      788.74      749.26     10.66 o
   5   0   6        3.38       -0.26      1.42 o
   6   0   6      337.95      318.35      5.20 o
   7   0   6        0.60        0.11      1.19 o
   8   0   6       11.79        1.58      2.47 o
   9   0   6        3.55        9.71      5.95 o
  10   0   6       18.43       21.94      4.98 o
  11   0   6        0.23       -0.43      5.17 o
  12   0   6       34.41       32.57      8.45 o
 -11   1   6       48.46       50.97      8.06 o
 -10   1   6        5.00        5.13      2.06 o
  -9   1   6       37.21       25.50      3.84 o
  -8   1   6       30.61       28.50      3.45 o
  -7   1   6      262.26      246.29      6.68 o
  -5   1   6       41.89       34.46      2.52 o
  -4   1   6        0.35       -0.91      1.14 o
  -3   1   6        0.01        1.61      1.16 o
  -2   1   6        2.76        6.39      1.28 o
  -1   1   6       20.33       13.58      1.46 o
   0   1   6      108.59      102.28      2.75 o
   1   1   6     1261.69     1350.07     16.28 o
   2   1   6        0.14        2.27      0.93 o
   3   1   6       20.58       31.61      6.94 o
   4   1   6     4640.73     4610.81     51.35 o
   5   1   6       24.78       40.11      1.66 o
   6   1   6      362.50      358.54      6.98 o
   7   1   6      382.86      441.51     10.40 o
   8   1   6      432.09      406.20      8.23 o
   9   1   6      299.92      307.99      8.13 o
  10   1   6       10.35        4.94      6.89 o
  11   1   6       34.43       21.92      7.20 o
  12   1   6        0.02       -5.63      5.63 o
 -11   2   6        0.69        2.39      2.25 o
 -10   2   6       16.36       20.21      3.97 o
  -9   2   6        8.43       12.69      4.61 o
  -8   2   6      212.12      212.62      7.36 o
  -7   2   6       34.80       43.87      3.54 o
  -6   2   6       39.50       37.22      4.27 o
  -5   2   6      989.43      929.78     14.37 o
  -4   2   6        4.90        3.38      1.39 o
  -3   2   6      140.86      166.48      3.86 o
  -2   2   6     1588.19     1473.50     19.60 o
  -1   2   6     1675.72     1651.63     21.44 o
   0   2   6       18.08       14.90      1.30 o
   1   2   6      136.19      114.51      3.20 o
   2   2   6      157.00      221.70      4.87 o
   3   2   6       57.44       75.06      3.01 o
   4   2   6     1959.31     2166.78     24.50 o
   5   2   6       55.29       64.39      2.52 o
   6   2   6      123.87       99.73      3.91 o
   7   2   6       30.89       42.63      2.92 o
   8   2   6      221.06      207.48      5.45 o
   9   2   6        7.75        8.52      2.70 o
  10   2   6       86.95       84.97      6.53 o
  11   2   6       60.94       55.11      8.77 o
  12   2   6       12.79       10.65      6.58 o
 -11   3   6        0.98        5.94      3.57 o
 -10   3   6        1.98        1.47      5.33 o
  -9   3   6       65.80       76.39      6.07 o
  -7   3   6      180.61      185.86      6.35 o
  -6   3   6       40.12       46.44      3.74 o
  -5   3   6      764.42      740.91     11.97 o
  -4   3   6       96.64       85.85      3.88 o
  -3   3   6     1911.32     1947.60     25.60 o
  -2   3   6       78.56       99.29      3.38 o
  -1   3   6       74.58       61.61      2.58 o
   0   3   6        1.07        0.31      1.06 o
   1   3   6      759.40      803.15     11.12 o
   2   3   6      355.49      414.75      6.99 o
   3   3   6      375.55      349.94      4.60 o
   4   3   6      345.56      312.33      5.52 o
   5   3   6        8.68        5.86      1.19 o
   6   3   6       22.35       36.50      2.82 o
   7   3   6       98.82       92.84      3.68 o
   8   3   6       82.69       78.96      3.17 o
   9   3   6       87.28       86.72      4.51 o
  10   3   6        0.19       -2.82      4.39 o
  11   3   6       41.81       41.33      7.52 o
  12   3   6        5.44        3.13      5.95 o
 -11   4   6        6.51        2.80      3.75 o
 -10   4   6       66.27       71.37      7.16 o
  -9   4   6       44.67       37.46      5.01 o
  -8   4   6        7.06        7.20      2.84 o
  -7   4   6        4.89        2.68      3.16 o
  -6   4   6      142.72      134.59      5.53 o
  -5   4   6      524.49      511.09      9.46 o
  -4   4   6        2.16        3.62      1.79 o
  -3   4   6       89.65       88.69      3.51 o
  -2   4   6      252.33      240.67      5.21 o
  -1   4   6     1658.22     1619.98     21.38 o
   0   4   6     1195.84     1290.46     15.97 o
   1   4   6       97.24      147.51      9.20 o
   2   4   6      108.13      107.91      2.57 o
   3   4   6       29.57       20.58      1.30 o
   4   4   6        0.33       -0.69      1.00 o
   5   4   6       75.97       75.50      3.01 o
   6   4   6      163.45      180.53      3.89 o
   7   4   6      104.72      103.64      4.09 o
   8   4   6       10.70       13.41      2.21 o
   9   4   6        0.07       -1.33      2.76 o
  10   4   6      275.20      278.60     13.93 o
  11   4   6        6.44        8.14      5.01 o
  12   4   6        7.52        7.20      5.63 o
 -10   5   6       31.50       27.04      4.96 o
  -9   5   6        4.04        6.00      3.72 o
  -8   5   6      130.07      126.97      6.68 o
  -7   5   6       61.28       65.32      4.57 o
  -6   5   6       23.10       11.52      3.54 o
  -5   5   6        6.62        8.42      2.31 o
  -4   5   6      231.71      218.27      5.91 o
  -3   5   6      549.83      494.91      8.81 o
  -2   5   6      497.96      429.22      7.73 o
  -1   5   6       17.80       19.19      1.69 o
   0   5   6       92.74       97.70      2.89 o
   1   5   6      622.39      615.62     12.25 o
   2   5   6      730.14      773.78      9.82 o
   3   5   6       48.03       67.39      2.70 o
   4   5   6       72.56       78.30      3.31 o
   5   5   6      294.37      328.91      6.05 o
   6   5   6        7.44        1.09      2.82 o
   7   5   6       44.95       46.72      5.48 o
  11   5   6       56.01       48.22      6.89 o
  12   5   6       13.84       19.10      5.63 o
 -10   6   6       18.03        7.83      4.32 o
  -9   6   6        4.13       -2.55      3.19 o
  -8   6   6        1.67       -2.95      3.05 o
  -7   6   6       59.90       61.19      4.64 o
  -6   6   6     1093.19     1073.92     20.95 o
  -5   6   6       14.01       17.94      3.42 o
  -4   6   6      679.69      665.99     18.12 o
  -3   6   6      146.62      140.14      4.83 o
  -2   6   6      269.05      252.40      5.76 o
  -1   6   6      277.20      259.96      4.89 o
   0   6   6      295.90      282.62      7.17 o
   1   6   6      110.87      124.58      3.45 o
   2   6   6       15.57       10.91      1.49 o
   3   6   6        0.00       -0.22      1.32 o
   4   6   6      147.66      184.16      4.95 o
   5   6   6      226.62      224.93      4.39 o
   6   6   6       30.29       35.86      4.07 o
 -10   7   6        1.66       -2.74      5.32 o
  -9   7   6        0.46        0.12      4.85 o
  -8   7   6       23.83       28.68      4.07 o
  -7   7   6      104.84       79.09      5.34 o
  -6   7   6        2.46        3.47      3.04 o
  -5   7   6       71.96       62.34      4.56 o
  -4   7   6      168.99      174.08      5.78 o
  -3   7   6      967.72     1063.83     16.25 o
  -1   7   6       16.88       18.31      3.73 o
   0   7   6        4.75        2.00      1.47 o
   1   7   6      637.11      663.36     10.12 o
   2   7   6       72.86       89.08      3.55 o
   3   7   6      364.90      375.00      8.40 o
   4   7   6      151.11      140.48      4.25 o
   5   7   6      131.48      123.30      4.07 o
   6   7   6        7.15        0.66      3.60 o
 -10   8   6       42.75       52.60     11.58 o
  -9   8   6       23.70       23.03     13.15 o
  -8   8   6       35.73       35.15      6.73 o
  -7   8   6        0.63       -5.48      5.48 o
  -6   8   6      130.69      112.42     12.37 o
  -5   8   6      464.37      457.58     13.72 o
  -4   8   6       19.41       33.23      6.67 o
  -3   8   6       27.86       24.92      3.05 o
  -2   8   6        0.10       -1.89      1.89 o
  -1   8   6        2.83        0.54      1.68 o
   0   8   6        0.46        3.07      1.87 o
   1   8   6      142.32      159.01      4.35 o
   2   8   6       61.91       57.42      2.31 o
   3   8   6       54.14       43.68      3.08 o
   4   8   6        0.46        0.37      1.78 o
   5   8   6      184.56      170.59      4.92 o
  -9   9   6       12.84       17.73      6.58 o
  -8   9   6       15.47       15.13      6.19 o
  -7   9   6        3.77       10.96      5.54 o
  -6   9   6        3.43        1.15      4.76 o
  -5   9   6       62.72       51.72      7.09 o
  -4   9   6       22.28       32.80      4.01 o
  -3   9   6        2.93       -0.22      2.52 o
  -2   9   6      479.05      438.22     10.79 o
  -1   9   6      645.35      611.19     16.24 o
   0   9   6       12.67       15.22      2.50 o
   1   9   6        9.39       18.93      2.32 o
   2   9   6      291.18      306.71      5.42 o
   3   9   6       42.56       40.99      3.33 o
   4   9   6      354.33      342.44      8.12 o
   5   9   6      189.98      207.83     25.36 o
   6   9   6       33.62       33.03      3.38 o
  -8  10   6        1.34       -4.33      4.98 o
  -7  10   6       21.49       32.49      6.89 o
  -6  10   6       66.23       74.05      8.30 o
  -5  10   6       28.73       32.22      6.58 o
  -3  10   6        4.65        1.81      2.91 o
  -2  10   6       89.63       97.24      7.09 o
  -1  10   6        1.09       16.28      6.26 o
   0  10   6      506.48      520.75     11.63 o
   1  10   6      106.78       99.73      4.18 o
   2  10   6      171.72      179.14      7.91 o
   3  10   6        3.04        2.12      2.85 o
   5  10   6        1.69        1.42      3.36 o
   6  10   6      164.66      179.54     23.33 o
   7  10   6       42.51       41.28      4.85 o
  -8  11   6        7.08        9.59      6.30 o
  -7  11   6       52.78       65.52      8.85 o
  -6  11   6       40.07       38.04      7.20 o
  -5  11   6        7.19        4.64      5.01 o
  -4  11   6       47.19       44.93      6.97 o
  -3  11   6       81.62       84.22      5.89 o
  -2  11   6       96.75       92.40      5.82 o
  -1  11   6        8.16       -2.96      2.96 o
   0  11   6       92.93       75.44      4.25 o
   1  11   6       28.28       21.74      4.39 o
   2  11   6      180.52      187.42      9.74 o
   3  11   6       36.03       33.94      7.04 o
   4  11   6       18.88       14.74      5.32 o
   5  11   6        0.02       -4.07      4.07 o
   6  11   6       47.30       46.34      6.58 o
   7  11   6       98.24       92.06      7.83 o
  -7  12   6       22.24       48.33      8.06 o
  -6  12   6        1.11       -1.85      7.04 o
  -5  12   6       33.99       34.92      6.86 o
  -4  12   6        3.51        7.99      4.85 o
  -3  12   6       17.95       10.46      4.09 o
  -2  12   6        1.98       -0.84      3.01 o
  -1  12   6      220.10      211.89      7.92 o
   0  12   6        1.70        1.44      3.27 o
   1  12   6        3.61       -0.15      3.77 o
   2  12   6      164.05      165.50     15.19 o
   3  12   6        6.37        4.41      3.87 o
   4  12   6       97.06       87.40      9.86 o
   5  12   6       28.87       20.04      5.95 o
   6  12   6        7.87        6.58      4.70 o
   7  12   6       87.63      103.33      9.08 o
   8  12   6       12.11        7.83      4.70 o
  -6  13   6        3.24        5.04      5.52 o
  -5  13   6       24.38       17.69      6.64 o
  -4  13   6        2.17        4.09      4.85 o
  -3  13   6      113.31      120.97      8.31 o
  -2  13   6        3.65        2.98      3.72 o
  -1  13   6       57.74       58.22      5.94 o
   0  13   6        0.08       -4.57      4.70 o
   1  13   6       27.58       30.11      5.93 o
   2  13   6        3.84       -2.59      4.06 o
   3  13   6       29.36       35.82      5.96 o
   4  13   6       50.96       45.80      6.19 o
   5  13   6       30.14       25.05      6.89 o
   6  13   6        1.97       13.78      5.63 o
   7  13   6        1.44        3.76      5.01 o
  -5  14   6        0.44       16.44      6.42 o
  -4  14   6        3.87        3.87      5.61 o
  -3  14   6       17.58       29.15      8.45 o
  -2  14   6       51.56       52.62      8.08 o
  -1  14   6        0.17       -5.01      5.17 o
   0  14   6        5.03        5.07      4.98 o
   1  14   6        9.86        7.94      5.30 o
   2  14   6        6.52        4.06      7.20 o
   3  14   6       14.43       16.40      5.30 o
   4  14   6       47.95       54.49      9.08 o
   5  14   6       33.34       38.20      8.14 o
   6  14   6       50.83       62.00      9.08 o
  -3  15   6        7.84       10.02      9.71 o
  -2  15   6      123.26      123.85     11.51 o
  -1  15   6        3.03        6.45      5.84 o
   0  15   6        5.48        6.73      5.75 o
   1  15   6        2.67        3.21      4.98 o
   2  15   6       18.75       33.01      6.73 o
   3  15   6       12.18       11.99      5.40 o
   4  15   6        2.99        7.20      6.58 o
  -1 -14   7       14.55       19.48      8.30 o
   0 -14   7       49.59       57.14      8.52 o
   1 -14   7        9.45        5.50      5.96 o
   2 -14   7        7.47       13.15      8.45 o
   3 -14   7        1.90       -6.89      6.89 o
  -3 -13   7       11.66        9.17      5.64 o
  -2 -13   7        2.51       -3.15      5.17 o
  -1 -13   7       34.84       49.52      7.64 o
   0 -13   7        1.48       -2.38      4.95 o
   1 -13   7        0.02       -4.60      5.17 o
   2 -13   7        6.66       13.42      5.42 o
   3 -13   7        2.53        5.66      4.98 o
   4 -13   7        4.79       17.19      6.06 o
   5 -13   7        0.25       -2.35      5.54 o
  -5 -12   7       32.69       35.70      9.71 o
  -4 -12   7       19.43       18.72      5.64 o
  -3 -12   7        2.67       -2.50      4.65 o
  -2 -12   7       24.76       26.97      6.09 o
  -1 -12   7        2.14       13.39      5.42 o
   0 -12   7       74.36       87.74     16.75 o
   1 -12   7       50.49       45.87      5.71 o
   2 -12   7       15.85       22.14      4.87 o
   3 -12   7       17.92       23.93      6.30 o
   4 -12   7       32.21       31.98      6.97 o
   5 -12   7       30.94       39.96      7.74 o
   6 -12   7       33.56       31.56      7.39 o
   7 -12   7        0.01        5.25      6.06 o
  -6 -11   7        0.06       -3.45      6.26 o
  -5 -11   7        1.65       -4.19      4.19 o
  -4 -11   7        0.35       -3.98      3.98 o
  -3 -11   7       56.24       67.08      7.39 o
  -2 -11   7       86.83       83.34      6.97 o
  -1 -11   7       43.42       43.34      6.75 o
   0 -11   7        3.20        1.51      3.05 o
   1 -11   7        3.49        2.44      3.26 o
   2 -11   7       26.08       28.91      4.79 o
   3 -11   7      203.84      212.92     13.80 o
   4 -11   7      141.10      116.53     10.18 o
   5 -11   7       31.70       29.78      6.73 o
   6 -11   7        6.26       24.14      6.51 o
   7 -11   7        3.04        2.48      5.84 o
   8 -11   7       56.17       69.25      9.17 o
  -7 -10   7        2.38        1.57      6.26 o
  -6 -10   7        0.97        1.96      4.32 o
  -5 -10   7        8.28       -0.13      4.19 o
  -4 -10   7       14.97        7.36      4.21 o
  -3 -10   7        0.67       -2.80      3.24 o
  -2 -10   7        0.76       -1.59      3.32 o
  -1 -10   7       23.47       24.05      3.19 o
   0 -10   7        6.24        4.80      2.38 o
   1 -10   7       29.91       37.67      4.46 o
   2 -10   7        7.21        6.72      3.35 o
   3 -10   7        5.01        1.94      3.61 o
   4 -10   7       33.79       35.55      6.53 o
   5 -10   7       17.37       14.26      5.64 o
   6 -10   7       86.04       98.55      9.63 o
   7 -10   7        3.19        6.21      5.52 o
   8 -10   7        2.17       -4.73      4.73 o
   9 -10   7        1.36        5.50      8.14 o
  -8  -9   7       24.95        7.52      7.20 o
  -7  -9   7       75.67       72.65     10.02 o
  -6  -9   7        5.15       10.17      6.89 o
  -5  -9   7       60.19       48.94      7.83 o
  -4  -9   7       27.69       19.39      3.88 o
  -3  -9   7       64.83       80.85      5.91 o
  -2  -9   7       12.84        8.24      2.55 o
  -1  -9   7       89.12       95.67      5.36 o
   0  -9   7      227.08      210.50      5.54 o
   1  -9   7       22.76       22.99      3.04 o
   2  -9   7       32.47       27.85      3.56 o
   3  -9   7      181.75      191.88      8.72 o
   4  -9   7      208.11      202.92      9.26 o
   5  -9   7      100.38       99.40     16.60 o
   6  -9   7       14.98        5.11      6.11 o
   7  -9   7       29.56       29.23      6.37 o
   8  -9   7       82.51       78.46     16.12 o
   9  -9   7       14.68        9.05      8.61 o
  10  -9   7        1.91        5.32      8.77 o
  -8  -8   7       31.04       20.04      7.20 o
  -7  -8   7        2.29        8.58      4.53 o
  -6  -8   7      209.71      236.18     13.62 o
  -5  -8   7       80.04       78.55      7.83 o
  -4  -8   7       32.35       31.81      4.13 o
  -3  -8   7       67.03       62.63      3.63 o
  -2  -8   7       10.94        8.24      2.06 o
  -1  -8   7      159.92      154.60      5.15 o
   0  -8   7       89.70       89.68      3.88 o
   1  -8   7      298.31      296.55      6.56 o
   2  -8   7      571.54      582.33     10.80 o
   3  -8   7        1.22        3.88      2.51 o
   4  -8   7        0.19       -2.87      2.87 o
   5  -8   7        6.75        2.89      3.59 o
   6  -8   7       79.67       62.43      7.29 o
   7  -8   7        6.89        3.10      4.81 o
   8  -8   7        8.65       11.49      5.19 o
   9  -8   7        5.47        3.82      5.63 o
  10  -8   7        0.07        2.50      8.45 o
  -9  -7   7        0.00        1.57      6.26 o
  -8  -7   7        0.00       -4.70      5.95 o
  -7  -7   7       27.57       36.24      4.73 o
  -6  -7   7        1.97       -0.43      3.65 o
  -5  -7   7       38.31       36.27      4.41 o
  -4  -7   7       50.34       47.60      4.07 o
  -3  -7   7       25.94       40.63      2.51 o
  -2  -7   7        2.29        7.71      1.91 o
  -1  -7   7      115.10      102.26      3.78 o
   0  -7   7       38.67       39.58      2.54 o
   1  -7   7      135.48      209.40      6.72 o
   2  -7   7       84.06       81.90      3.19 o
   3  -7   7      423.34      465.81      7.96 o
   4  -7   7        3.56        2.02      2.11 o
   5  -7   7       51.88       45.53      3.88 o
   6  -7   7        1.06       -0.20      2.48 o
   7  -7   7      228.23      246.85      8.59 o
   8  -7   7       41.98       34.49      4.22 o
   9  -7   7       21.83       19.29      3.86 o
  10  -7   7       34.48       35.61      5.62 o
  11  -7   7        3.85        1.97      4.30 o
  -9  -6   7       80.76       71.39     10.34 o
  -8  -6   7       19.37       19.96      5.30 o
  -7  -6   7        8.33       12.84      4.65 o
  -6  -6   7      222.50      220.00      8.37 o
  -5  -6   7       60.74       66.82      4.91 o
  -4  -6   7      648.86      635.77     10.15 o
  -3  -6   7        5.63       13.17      2.48 o
  -2  -6   7      546.23      529.31      7.80 o
  -1  -6   7      607.77      571.04      7.92 o
   0  -6   7       12.03       14.60      1.60 o
   1  -6   7       60.60       58.43      2.56 o
   2  -6   7      315.01      326.58      5.70 o
   3  -6   7      261.93      261.48      5.13 o
   4  -6   7        4.78        0.70      1.81 o
   5  -6   7      501.31      453.33     10.92 o
   6  -6   7        9.95        9.87      2.80 o
   7  -6   7       18.57       15.11      2.93 o
   8  -6   7        1.23       -1.90      2.64 o
   9  -6   7        9.21        6.30      3.20 o
  10  -6   7        0.69        0.98      3.74 o
  11  -6   7        2.76        6.08      3.95 o
 -10  -5   7        0.07        5.32      6.89 o
  -9  -5   7        0.26       -5.95      5.95 o
  -8  -5   7      145.37      148.74      9.39 o
  -7  -5   7      366.66      381.50     13.94 o
  -6  -5   7       19.04       19.58      3.12 o
  -5  -5   7       36.38       47.81      2.91 o
  -4  -5   7      174.18      173.71      4.13 o
  -3  -5   7       85.38       81.80      2.90 o
  -2  -5   7      167.86      155.58      3.57 o
  -1  -5   7       60.17       46.45      2.06 o
   0  -5   7      114.51      140.10      6.74 o
   1  -5   7      765.58      780.99     10.54 o
   2  -5   7      846.27      818.23     10.38 o
   3  -5   7       26.90       23.48      1.84 o
   4  -5   7      207.91      190.11      4.32 o
   5  -5   7      257.56      271.69      6.02 o
   6  -5   7        7.11        1.68      2.57 o
   7  -5   7       87.61       93.34      4.80 o
   8  -5   7      134.98      123.24      5.64 o
   9  -5   7      204.24      232.86      8.24 o
  10  -5   7        6.37        3.97      3.55 o
  11  -5   7        0.09        5.26      3.67 o
 -10  -4   7        7.00       -1.88      7.20 o
  -9  -4   7        1.58       -4.19      4.19 o
  -8  -4   7       77.78       86.41      7.64 o
  -7  -4   7       58.80       57.49      5.66 o
  -6  -4   7      143.13      150.28      7.54 o
  -5  -4   7        4.10        2.10      1.40 o
  -4  -4   7       60.46       46.30      2.26 o
  -3  -4   7       73.93       59.25      2.83 o
  -2  -4   7     1012.72     1099.95     13.41 o
  -1  -4   7       73.18      103.41      6.05 o
   0  -4   7      845.27      728.34      8.76 o
   1  -4   7      245.93      221.66      4.18 o
   2  -4   7      514.04      503.07      7.06 o
   3  -4   7        2.55        7.85      1.37 o
   4  -4   7      846.47      882.40     10.97 o
   5  -4   7       10.34        6.63      1.73 o
   6  -4   7     1141.83     1140.53     18.54 o
   7  -4   7        0.34        0.22      2.22 o
   8  -4   7       12.14        9.50      2.65 o
   9  -4   7       19.35       27.25      3.77 o
  10  -4   7       41.52       41.13      4.82 o
  11  -4   7       19.14       19.81      6.60 o
  12  -4   7       22.40       26.05      7.52 o
 -10  -3   7        1.08        2.29      5.20 o
  -9  -3   7        6.26        9.71      4.87 o
  -8  -3   7       37.02       29.97     10.49 o
  -7  -3   7      395.85      404.00     11.68 o
  -6  -3   7      109.64       95.80      4.51 o
  -5  -3   7      681.23      670.31     10.34 o
  -4  -3   7       59.20       54.67      2.45 o
  -3  -3   7      149.75      159.14      4.18 o
  -2  -3   7        3.18        2.73      1.24 o
  -1  -3   7       33.43       41.54      2.06 o
   0  -3   7      375.47      400.87      6.59 o
   1  -3   7        0.06       -1.12      1.12 o
   2  -3   7       70.89       71.06      2.92 o
   3  -3   7      483.52      532.33      7.22 o
   4  -3   7      230.79      223.13      4.21 o
   5  -3   7        1.46        1.60      1.21 o
   6  -3   7        4.34        4.91      1.94 o
   7  -3   7       82.82       83.22      6.26 o
   8  -3   7       18.52       29.35      4.51 o
   9  -3   7       10.76        9.68      2.94 o
  10  -3   7       22.35       10.72      4.39 o
  11  -3   7       11.94       22.29      6.53 o
  12  -3   7        0.00        1.44      5.42 o
 -10  -2   7        1.58        5.22      7.04 o
  -9  -2   7       13.83       21.28      7.99 o
  -8  -2   7      257.36      280.49      7.39 o
  -7  -2   7       16.55       23.75      2.87 o
  -6  -2   7      609.27      596.83      9.62 o
  -5  -2   7      382.66      358.27      6.34 o
  -4  -2   7      102.55       97.55      3.47 o
  -2  -2   7      459.87      436.70      6.46 o
  -1  -2   7        0.82        0.89      1.18 o
   0  -2   7     1197.08     1164.67     14.85 o
   1  -2   7      293.72      285.63      5.22 o
   2  -2   7       45.33       30.19      1.73 o
   3  -2   7      154.73      153.54      3.10 o
   4  -2   7      187.51      191.22      3.53 o
   5  -2   7        6.67        9.05      1.64 o
   6  -2   7       94.43       97.06      4.48 o
   7  -2   7      135.15      140.15      6.53 o
   8  -2   7        0.04        0.11      2.40 o
   9  -2   7       29.93       32.81      4.64 o
  10  -2   7        1.24       -1.83      3.55 o
  11  -2   7       66.67       73.42      9.39 o
  12  -2   7        2.23        2.18      5.17 o
 -11  -1   7       25.50       22.25     18.32 o
 -10  -1   7       15.50       17.23      6.28 o
  -9  -1   7       56.97       51.06      6.97 o
  -8  -1   7       42.23       37.94      2.96 o
  -7  -1   7       53.26       55.42      3.93 o
  -6  -1   7       98.63       87.95      3.64 o
  -5  -1   7       78.14       85.58      6.09 o
  -4  -1   7        0.61       17.44      5.66 o
  -3  -1   7       62.60       59.50      2.40 o
  -2  -1   7      116.51       90.04      2.61 o
  -1  -1   7     1068.45     1073.96     12.39 o
   0  -1   7       23.02       26.69      1.73 o
   1  -1   7      113.55      111.74      3.00 o
   2  -1   7     1109.52     1015.49     12.22 o
   3  -1   7     2931.34     3069.76     33.29 o
   4  -1   7     1628.20     1613.26     18.45 o
   5  -1   7      191.17      191.44      4.98 o
   6  -1   7      186.64      182.48      7.33 o
   7  -1   7       68.68       74.54      3.31 o
   8  -1   7      264.44      254.87      7.74 o
   9  -1   7       24.97       19.74      4.26 o
  10  -1   7        0.11        0.15      3.98 o
  11  -1   7       32.73       38.10      6.64 o
  12  -1   7        7.83        2.62      4.98 o
 -11   0   7        0.51        1.52      5.93 o
 -10   0   7       24.28       21.54      6.37 o
  -9   0   7        0.00        5.94      2.12 o
  -8   0   7       42.55       45.08      3.57 o
  -7   0   7        2.35        0.98      2.50 o
  -6   0   7        5.13        6.81      2.44 o
  -4   0   7      656.28      660.06      9.66 o
  -3   0   7        1.67       -1.24      1.24 o
  -2   0   7        2.31        3.68      1.28 o
  -1   0   7        3.45        2.93      1.35 o
   0   0   7     2897.75     3277.43     40.70 o
   1   0   7        6.69        2.74      0.95 o
   2   0   7       85.14       50.20      1.86 o
   3   0   7        2.40        4.62      1.09 o
   4   0   7      573.55      587.99      8.90 o
   5   0   7       18.97       25.07      1.81 o
   6   0   7      717.85      727.12     12.91 o
   7   0   7        1.28       -1.25      1.41 o
   8   0   7       56.02       52.97      3.98 o
   9   0   7        1.91        2.62      2.86 o
  10   0   7      163.75      152.94      9.63 o
  11   0   7        0.61        2.34      4.19 o
  12   0   7       40.68       33.82      9.08 o
 -11   1   7       15.59       12.70      6.63 o
 -10   1   7        0.13       -2.13      2.13 o
  -9   1   7      104.99      114.90      6.23 o
  -8   1   7       76.47       68.74      4.83 o
  -7   1   7      219.59      225.91      6.68 o
  -6   1   7       66.73       63.29      3.88 o
  -5   1   7      123.33      110.79      4.58 o
  -4   1   7        2.82        0.97      1.33 o
  -3   1   7      112.33      102.22      3.26 o
  -2   1   7      170.46      136.74      4.12 o
  -1   1   7     7807.44     7952.24     95.76 o
   0   1   7       22.17       19.14      1.72 o
   1   1   7      221.82      200.27      4.96 o
   2   1   7      717.94      626.49      8.56 o
   3   1   7     1496.37     1612.91     19.25 o
   4   1   7     1704.94     1676.92     21.57 o
   5   1   7      275.83      269.41      4.85 o
   6   1   7      351.36      327.64      6.12 o
   7   1   7       52.01       47.77      2.95 o
   8   1   7      305.86      304.39      9.55 o
   9   1   7       34.45       33.76      3.61 o
  10   1   7        0.62        2.26      3.65 o
  11   1   7       14.42       13.15      6.26 o
  12   1   7        0.19       -2.82      6.26 o
 -11   2   7        0.07        2.37      2.89 o
 -10   2   7       51.31       45.28      5.79 o
  -9   2   7       19.25       21.41      4.11 o
  -8   2   7        0.14        1.20      2.78 o
  -6   2   7     1109.52     1117.09     18.35 o
  -5   2   7      567.59      522.83     10.27 o
  -4   2   7      195.20      173.56      4.76 o
  -3   2   7        9.00       10.37      1.76 o
  -2   2   7        0.24       -1.29      1.29 o
  -1   2   7      186.81      196.28      4.48 o
   0   2   7     3958.03     4154.48     47.33 o
   1   2   7       94.55       66.29      2.41 o
   2   2   7      926.95      883.82     12.16 o
   3   2   7       91.65      128.63     11.19 o
   4   2   7      169.00      155.54      3.10 o
   5   2   7        0.51        0.40      1.43 o
   6   2   7      211.73      197.21      5.36 o
   7   2   7      164.61      160.08      4.56 o
   8   2   7        1.22        0.95      2.20 o
   9   2   7        7.46        8.11      3.42 o
  10   2   7        0.24       -3.21      3.21 o
  11   2   7       68.34       58.87      9.08 o
  12   2   7       24.81       27.55      7.52 o
 -11   3   7       41.62       57.62     11.90 o
 -10   3   7       15.44       14.15      4.89 o
  -9   3   7        7.74        4.42      3.68 o
  -8   3   7      121.99      183.21      6.91 o
  -7   3   7        1.53        1.33      2.64 o
  -6   3   7       12.55       18.54      3.64 o
  -5   3   7       12.84       13.03      2.70 o
  -4   3   7        0.35        1.11      1.73 o
  -3   3   7       45.01       37.20      3.01 o
  -2   3   7        0.12       -0.53      1.46 o
  -1   3   7      674.22      645.79      9.97 o
   0   3   7      103.73       80.15      2.73 o
   1   3   7     1795.04     1714.53     20.55 o
   2   3   7      219.43      285.12     10.18 o
   3   3   7      819.23      875.97     10.92 o
   4   3   7      246.36      249.09      4.90 o
   5   3   7       14.32        9.98      1.71 o
   6   3   7        5.96        5.71      1.83 o
   7   3   7      137.88      155.89      4.81 o
   8   3   7       22.69       25.43      3.29 o
   9   3   7      395.99      412.80     10.42 o
  10   3   7        1.06        2.82      4.70 o
  11   3   7       15.32        7.52      5.63 o
  12   3   7        2.87        8.77      5.63 o
 -10   4   7       45.37       43.07      6.98 o
  -9   4   7       18.08       15.85      4.16 o
  -8   4   7       51.30       57.53      4.92 o
  -7   4   7      306.11      294.39      9.28 o
  -6   4   7      509.64      503.60     12.11 o
  -5   4   7      293.49      280.08      7.48 o
  -4   4   7     1413.70     1381.02     19.72 o
  -3   4   7       56.84       41.24      2.73 o
  -2   4   7       52.88       38.59      2.50 o
  -1   4   7      758.93      722.41     11.03 o
   0   4   7       88.40      102.45      3.07 o
   1   4   7       50.20      121.04      9.64 o
   2   4   7      286.36      297.24      5.31 o
   3   4   7       55.50       47.99      1.74 o
   4   4   7        1.84        0.95      1.33 o
   5   4   7        9.53        6.69      1.23 o
   6   4   7       19.89       23.31      1.90 o
   7   4   7       32.07       36.49      2.51 o
   8   4   7       14.53       16.82      2.52 o
   9   4   7       17.29       18.84      3.65 o
  10   4   7       36.39       44.47      6.58 o
  11   4   7       10.79        5.01      5.01 o
  12   4   7        0.02        4.70      5.32 o
 -10   5   7        0.19       -3.95      3.95 o
  -9   5   7       23.85       21.72      4.90 o
  -8   5   7       48.29       51.10      4.83 o
  -7   5   7      301.51      285.96      9.39 o
  -6   5   7        1.11       -2.78      3.09 o
  -5   5   7      268.38      272.60      8.39 o
  -4   5   7      227.14      209.11      6.00 o
  -3   5   7     1640.14     1694.76     23.30 o
  -2   5   7      142.50      122.66      4.03 o
  -1   5   7        0.42       -0.06      1.33 o
   0   5   7       28.37       25.59      1.91 o
   1   5   7       98.30       79.49      2.95 o
   2   5   7      527.88      542.88      8.33 o
   3   5   7       20.86       24.56      1.27 o
   4   5   7      120.18      105.35      4.56 o
   5   5   7       16.34       19.27      2.20 o
   6   5   7        9.37        8.31      1.79 o
   7   5   7      347.39      357.05      7.12 o
   8   5   7      266.56      261.62      8.30 o
   9   5   7        7.10        6.51      2.76 o
  10   5   7        2.08        0.55      2.85 o
  11   5   7       24.20       20.98      5.95 o
  12   5   7       21.09       18.47      5.95 o
 -10   6   7        0.26       -1.35      4.09 o
  -9   6   7       10.45       12.21      4.30 o
  -8   6   7      109.50      103.72      6.62 o
  -7   6   7        5.92        2.64      4.11 o
  -6   6   7      124.56      125.38      6.84 o
  -5   6   7      220.74      223.54      8.00 o
  -4   6   7       11.73        9.53      2.72 o
  -3   6   7       56.35       56.59      3.47 o
  -2   6   7      503.39      497.70      9.02 o
  -1   6   7      192.49      204.88      5.04 o
   0   6   7      918.34      961.08     12.09 o
   1   6   7        2.55        1.40      1.98 o
   2   6   7       33.74       23.59      2.20 o
   3   6   7       27.22       32.77      2.29 o
   4   6   7      155.77      159.44      4.60 o
   5   6   7      543.88      539.31      9.90 o
   6   6   7     1015.89     1100.22     17.80 o
   7   6   7       12.30       17.53      3.76 o
 -10   7   7        0.52       -4.07      7.83 o
  -9   7   7        2.60        4.80      5.40 o
  -8   7   7        3.84        4.10      4.81 o
  -7   7   7      574.19      634.36     20.66 o
  -6   7   7       23.09       13.09      5.45 o
  -5   7   7      555.53      486.29     12.29 o
  -4   7   7      431.90      425.80      9.99 o
  -3   7   7      561.27      561.34     11.36 o
  -2   7   7      112.34      111.32      4.10 o
  -1   7   7       35.06       24.36      2.19 o
   0   7   7        4.11        8.07      1.72 o
   1   7   7        5.42        9.63      1.70 o
   2   7   7       97.83      131.21      8.14 o
   3   7   7       79.05       75.02      3.12 o
   4   7   7       23.12       18.46      2.22 o
   5   7   7        8.09        9.23      2.31 o
   6   7   7        0.52        3.45      1.74 o
  -9   8   7        4.10        4.72      5.79 o
  -8   8   7        0.73       -4.53      4.53 o
  -7   8   7        1.14        3.95      4.98 o
  -6   8   7      122.75      130.29     10.29 o
  -5   8   7       88.94       88.23      6.95 o
  -4   8   7      115.60      118.02      6.37 o
  -3   8   7        6.82       -2.66      2.66 o
  -2   8   7      382.31      380.96      9.77 o
  -1   8   7      149.94      140.12      5.63 o
   0   8   7       26.33       29.50      2.78 o
   1   8   7      422.75      464.42      9.37 o
   2   8   7       51.76       65.34      2.88 o
   3   8   7      135.72      110.84      3.44 o
   4   8   7        3.15        3.03      1.97 o
   5   8   7      333.29      316.90      7.27 o
   6   8   7      372.57      392.45     12.01 o
  -9   9   7        7.62       17.00      8.77 o
  -8   9   7       34.69       36.12      9.55 o
  -7   9   7       23.38       24.12      8.61 o
  -6   9   7       68.96       70.44      8.08 o
  -5   9   7        2.45        8.97      4.53 o
  -4   9   7      122.88      128.71      7.69 o
  -3   9   7       53.92       52.28      4.53 o
  -2   9   7      154.76      136.52      8.40 o
  -1   9   7      543.80      564.61     12.50 o
   0   9   7       79.36       75.00      4.48 o
   1   9   7      147.03      135.79      4.80 o
   2   9   7       31.64       29.87      2.21 o
   3   9   7      235.29      251.97      7.22 o
   4   9   7      100.21      111.75      5.52 o
   5   9   7      202.66      219.37      8.98 o
   6   9   7       20.84       26.74      3.52 o
   7   9   7        0.00        0.94      4.07 o
  -8  10   7        7.41        8.44      6.09 o
  -7  10   7        2.87       -3.61      4.76 o
  -6  10   7        0.48       -4.43      4.43 o
  -5  10   7        4.94        1.23      4.51 o
  -4  10   7       79.36       82.14     11.58 o
  -3  10   7       20.42       13.43      3.42 o
  -2  10   7       35.48       42.04      4.18 o
  -1  10   7       42.04       54.95      5.18 o
   0  10   7      340.35      307.07      8.57 o
   1  10   7       55.43       56.09      3.51 o
   2  10   7        6.23       -1.58      2.96 o
   3  10   7       39.83       30.10      3.95 o
   4  10   7      231.28      215.18     12.16 o
   5  10   7        9.05       10.57      3.60 o
   6  10   7      526.54      542.03     33.35 o
   7  10   7        7.51        9.35      3.16 o
  -7  11   7       66.02       84.36     13.31 o
  -6  11   7       38.60       47.65      7.52 o
  -5  11   7       14.82        7.42      5.20 o
  -4  11   7       96.73      107.97      9.41 o
  -3  11   7      146.88      145.44      8.54 o
  -2  11   7      109.48      118.65      6.53 o
  -1  11   7      434.67      420.24     10.90 o
   0  11   7        3.62        5.27      2.53 o
   1  11   7        3.38        7.50      3.18 o
   2  11   7       25.01       15.20      4.76 o
   3  11   7       41.37       40.32      5.48 o
   4  11   7       59.56       46.14      7.36 o
   5  11   7       43.83       39.76      6.58 o
   6  11   7       49.65       51.04      6.89 o
   7  11   7        3.40        3.13      4.07 o
   8  11   7        1.97        4.07      4.07 o
  -7  12   7        1.04       10.91      6.53 o
  -6  12   7       29.22       38.49     13.62 o
  -5  12   7       17.20       23.93      6.53 o
  -4  12   7        3.81        7.27      5.30 o
  -3  12   7        0.38       -0.42      3.86 o
  -2  12   7        2.25       -3.55      3.55 o
  -1  12   7       92.46       96.71      5.98 o
   0  12   7      125.59      131.00      7.41 o
   1  12   7        7.94        7.62      4.51 o
   2  12   7       68.37       70.94      7.20 o
   3  12   7        4.10        4.62      5.48 o
   4  12   7       13.47       11.54      4.85 o
   5  12   7       57.73       64.51      8.45 o
   6  12   7       22.46       17.53      5.63 o
   7  12   7      109.49      114.92      9.39 o
   8  12   7        0.00        2.19      4.39 o
  -6  13   7        0.04        5.65      5.96 o
  -5  13   7       15.21       31.15     11.12 o
  -4  13   7        3.55        0.54      5.48 o
  -3  13   7       77.34      101.81     15.03 o
  -2  13   7       35.49       38.72      5.38 o
  -1  13   7       18.80       19.46      4.61 o
   0  13   7        9.86       10.19      4.81 o
   1  13   7       56.65       50.19      6.97 o
   2  13   7        0.14       -0.17      4.19 o
   3  13   7       74.81       91.01      8.16 o
   4  13   7       38.14       40.44      8.30 o
   5  13   7        0.00       -1.57      5.01 o
   6  13   7        0.24        0.31      5.01 o
   7  13   7       42.28       50.10      7.83 o
  -4  14   7       26.48       33.29      7.18 o
  -3  14   7       11.25       -1.57      5.31 o
  -2  14   7        0.00        2.78     10.02 o
  -1  14   7        4.25        1.07      5.20 o
   0  14   7        6.97        2.10      5.42 o
   1  14   7        9.70        1.39      4.73 o
   2  14   7       31.71       47.07      7.13 o
   3  14   7        4.78        4.14      4.44 o
   4  14   7       39.63       41.65      8.77 o
   5  14   7       20.38       31.00      7.52 o
  -2  15   7       69.23       77.65     14.09 o
  -1  15   7       17.85       30.73      7.29 o
   0  15   7        2.28       -2.40      5.20 o
   1  15   7       20.24       13.19      9.24 o
   2  15   7       22.46       34.50      6.86 o
   3  15   7        9.16       10.51      5.48 o
  -2 -13   8       26.09       36.16      7.20 o
  -1 -13   8       89.11      101.46     14.40 o
   0 -13   8       17.34       17.14      6.30 o
   1 -13   8        0.52       -5.08      5.08 o
   2 -13   8       11.47       10.02      7.83 o
   3 -13   8       37.11       45.30      7.64 o
   4 -13   8        5.43        4.18      5.93 o
   5 -13   8       31.52       29.43      7.58 o
  -4 -12   8        2.01       -1.26      4.87 o
  -3 -12   8        6.24        3.28      5.31 o
  -2 -12   8        6.12        8.45      5.54 o
  -1 -12   8       41.65       46.45     13.47 o
   0 -12   8       10.87        9.55      6.42 o
   1 -12   8       47.21       54.28      7.84 o
   2 -12   8       24.99       27.27      5.17 o
   3 -12   8        3.16        3.91      5.31 o
   4 -12   8       24.20       29.70     11.43 o
   5 -12   8       22.33       23.50      6.95 o
   6 -12   8        0.52       -2.03      5.61 o
  -5 -11   8        0.03       -0.22      4.70 o
  -4 -11   8        0.00       -4.39      4.43 o
  -3 -11   8       29.32       28.41      5.86 o
  -2 -11   8       68.28       70.44     12.06 o
  -1 -11   8       14.56       12.84      5.31 o
   0 -11   8        9.98        7.62      3.44 o
   1 -11   8        0.69        5.34      3.79 o
   2 -11   8       48.14       44.90      5.63 o
   3 -11   8       54.32       62.10     12.37 o
   4 -11   8        4.45       10.07      8.77 o
   5 -11   8       27.87       24.32      7.36 o
   6 -11   8        5.84        4.55      5.61 o
   7 -11   8       36.44       34.67      7.66 o
   8 -11   8       45.04       40.20      8.11 o
  -6 -10   8       58.79       76.02      7.94 o
  -5 -10   8       12.33        9.11      4.76 o
  -4 -10   8       22.04       33.23     10.34 o
  -3 -10   8        0.16       -3.31      3.31 o
  -2 -10   8       47.80       51.35      5.63 o
  -1 -10   8        6.77        4.85      2.80 o
   0 -10   8      194.01      214.58      7.26 o
   1 -10   8       18.85       17.21      3.62 o
   2 -10   8       86.99       78.23      6.67 o
   3 -10   8       70.74       72.17      6.55 o
   4 -10   8       98.85      108.08      9.63 o
   5 -10   8        5.22       15.06      5.75 o
   6 -10   8        7.35        4.03      5.75 o
   7 -10   8        6.70        3.33      5.34 o
   8 -10   8       49.02       58.66      8.42 o
   9 -10   8        0.59        6.58      8.77 o
  -7  -9   8       25.95       30.68      8.45 o
  -6  -9   8        6.11        4.97      4.53 o
  -5  -9   8       13.22       18.67      4.85 o
  -4  -9   8        1.34        1.55      3.30 o
  -3  -9   8        2.06        7.52      2.65 o
  -2  -9   8       47.09       43.08      3.59 o
  -1  -9   8      126.44      133.93      4.71 o
   0  -9   8      160.02      147.70      5.41 o
   1  -9   8      105.82      106.02      5.42 o
   2  -9   8        0.04       -1.16      2.66 o
   3  -9   8      153.27      163.62      8.68 o
   4  -9   8      119.06      111.27      9.30 o
   5  -9   8        0.01       -4.53      4.53 o
   6  -9   8        5.11       -1.80      4.73 o
   7  -9   8       25.29       34.81     12.52 o
   8  -9   8       19.55       16.79      6.15 o
   9  -9   8       51.86       70.12      8.72 o
  -8  -8   8       13.11       15.03      7.52 o
  -7  -8   8        0.85        2.42      3.58 o
  -6  -8   8        5.51       11.38      4.53 o
  -5  -8   8       35.87       45.90     15.34 o
  -4  -8   8        4.42        7.29      2.55 o
  -3  -8   8        1.00        3.12      2.21 o
  -2  -8   8      456.33      441.90      7.92 o
  -1  -8   8      116.93      121.02      4.37 o
   0  -8   8       10.05        8.49      2.22 o
   1  -8   8       21.81       21.40      2.88 o
   2  -8   8        9.24        5.50      2.79 o
   3  -8   8        0.42       11.69      2.95 o
   4  -8   8      451.57      450.79     13.61 o
   5  -8   8       47.45       43.87      6.41 o
   6  -8   8      181.88      165.47     10.47 o
   7  -8   8       57.39       53.48      7.36 o
   8  -8   8        5.95        0.94      4.63 o
   9  -8   8       19.82       20.89     13.47 o
  10  -8   8        9.18       17.85     10.02 o
  -8  -7   8        5.79        9.71      7.20 o
  -7  -7   8      221.85      253.18     12.50 o
  -6  -7   8        0.12       -2.01      3.97 o
  -5  -7   8        1.25        1.48      3.06 o
  -4  -7   8        0.66       -0.98      2.26 o
  -3  -7   8       91.64       80.72      3.68 o
  -2  -7   8       10.97       12.35      2.36 o
  -1  -7   8      676.82      709.22     10.92 o
   0  -7   8        5.84        0.44      2.03 o
   1  -7   8      160.99      144.19      4.70 o
   2  -7   8        4.40       26.83      3.33 o
   3  -7   8       39.30       30.90      3.27 o
   4  -7   8        4.05        3.49      2.01 o
   5  -7   8       28.58       28.56      3.47 o
   6  -7   8       27.63       18.06      3.18 o
   7  -7   8       14.50       15.27      3.54 o
   8  -7   8        1.55       -1.95      3.01 o
   9  -7   8        0.30        0.79      3.12 o
  10  -7   8        1.22        3.47      4.17 o
  -9  -6   8       34.50       39.14      9.08 o
  -8  -6   8       86.26      100.65     19.57 o
  -7  -6   8       52.26       45.56      6.19 o
  -6  -6   8       53.21       55.70      4.53 o
  -5  -6   8       81.75       80.42      4.79 o
  -4  -6   8       71.55       67.57      4.30 o
  -3  -6   8       19.54       17.29      3.42 o
  -2  -6   8      263.27      253.36      5.52 o
  -1  -6   8       64.93       57.96      2.79 o
   0  -6   8     1364.85     1398.67     17.19 o
   1  -6   8       79.19       73.72      3.61 o
   2  -6   8      127.76      124.42      3.88 o
   3  -6   8      187.01      188.14      4.82 o
   4  -6   8       86.23       76.26      3.70 o
   5  -6   8       98.60       88.76      4.97 o
   6  -6   8      426.07      452.00     10.39 o
   7  -6   8        0.19        1.01      2.41 o
   8  -6   8       80.56       80.88      5.57 o
   9  -6   8        3.51        5.13      3.04 o
  10  -6   8        8.07       10.57      4.36 o
  11  -6   8        0.03        3.03      5.27 o
  -9  -5   8        7.35       -3.96      5.17 o
  -8  -5   8       60.72       69.36      7.31 o
  -7  -5   8       43.48       46.62      6.19 o
  -6  -5   8        9.46       10.73      3.12 o
  -5  -5   8      427.65      439.21      8.10 o
  -4  -5   8      135.73      145.70      4.09 o
  -3  -5   8      932.65      936.07     12.89 o
  -2  -5   8       61.12       52.44      2.82 o
  -1  -5   8      543.12      573.42      7.62 o
   0  -5   8      157.63      187.16      5.02 o
   1  -5   8       20.75       28.03      2.38 o
   2  -5   8      515.03      481.04      7.29 o
   3  -5   8      102.45       95.11      3.49 o
   4  -5   8      518.49      484.70      7.93 o
   5  -5   8        1.16       -0.37      2.25 o
   6  -5   8      147.41      118.73      5.48 o
   7  -5   8        5.77        1.82      4.36 o
   8  -5   8       58.97       57.53      4.27 o
   9  -5   8       30.98       37.58      4.40 o
  10  -5   8       68.28       59.36      6.10 o
  11  -5   8       42.70       45.29      5.60 o
 -10  -4   8       80.19       69.83     11.58 o
  -9  -4   8        0.21       -4.70      4.70 o
  -8  -4   8      225.80      227.63     11.63 o
  -7  -4   8        3.67        5.87      3.68 o
  -6  -4   8        0.91        1.91      2.19 o
  -5  -4   8       88.08       73.13      3.07 o
  -4  -4   8      143.81      131.34      3.82 o
  -3  -4   8      229.19      211.73      4.60 o
  -2  -4   8      132.90      125.13      3.45 o
  -1  -4   8        1.99        2.34      1.29 o
   0  -4   8      156.86      143.63      3.62 o
   1  -4   8      424.69      445.94      6.67 o
   2  -4   8      343.27      383.95      6.08 o
   3  -4   8        7.41        7.48      1.43 o
   4  -4   8      445.85      467.82      7.07 o
   5  -4   8       41.84       42.46      2.87 o
   6  -4   8      131.48      132.92      5.36 o
   7  -4   8       13.35       16.67      3.25 o
   8  -4   8       91.29       97.78      4.99 o
   9  -4   8      103.24       95.72      5.87 o
  10  -4   8      103.29      111.55      6.95 o
  11  -4   8       23.28       21.03      6.63 o
  12  -4   8       20.04       19.20      6.86 o
 -10  -3   8        0.14        6.73      8.30 o
  -9  -3   8       71.84       71.16     11.90 o
  -8  -3   8       11.90        9.13      4.98 o
  -7  -3   8       30.11       29.20      3.20 o
  -6  -3   8       30.90       28.25      3.66 o
  -5  -3   8       16.74       11.88      2.07 o
  -4  -3   8       46.77       38.49      2.53 o
  -3  -3   8     2053.63     2050.22     25.04 o
  -2  -3   8       21.93       25.71      1.90 o
  -1  -3   8     2100.01     2194.07     24.83 o
   0  -3   8      466.05      465.96      7.60 o
   1  -3   8      839.65      889.81     16.63 o
   2  -3   8        9.29       13.00      1.49 o
   3  -3   8     1238.31     1328.00     15.15 o
   4  -3   8        3.00        3.10      1.28 o
   5  -3   8      652.83      631.16      8.56 o
   6  -3   8        1.23        2.52      2.02 o
   7  -3   8      321.54      310.68     11.19 o
   9  -3   8       18.34       17.64      4.57 o
  10  -3   8       16.44       13.68      5.29 o
  11  -3   8       44.53       53.34      7.94 o
  12  -3   8        7.19       14.38      6.37 o
 -10  -2   8        2.47        2.50      5.54 o
  -9  -2   8        0.46       -1.43      4.63 o
  -8  -2   8        7.76       11.10      2.07 o
  -7  -2   8        9.18       11.46      3.30 o
  -6  -2   8      313.32      301.92      7.10 o
  -5  -2   8      147.02      145.13      4.48 o
  -4  -2   8       35.91       31.05      2.39 o
  -2  -2   8      673.41      705.14      8.99 o
  -1  -2   8       72.93       73.60      3.01 o
   0  -2   8      310.74      377.30      6.45 o
   1  -2   8     1117.71     1100.60     14.45 o
   2  -2   8     1362.82     1317.10     16.80 o
   3  -2   8      202.85      203.71      4.79 o
   4  -2   8      203.80      192.78      3.70 o
   5  -2   8      287.79      280.52      4.89 o
   6  -2   8        0.19        0.82      1.86 o
   7  -2   8       31.73       26.60      3.66 o
   8  -2   8      123.45      116.86      5.43 o
   9  -2   8       13.90       11.34      4.04 o
  10  -2   8       81.06       78.95      8.65 o
  11  -2   8       33.97       48.73      7.31 o
  12  -2   8        0.62       -0.25      5.30 o
 -10  -1   8       12.12       21.05      6.63 o
  -9  -1   8       74.56       83.21      5.33 o
  -8  -1   8       45.67       45.94      3.61 o
  -7  -1   8      138.08      145.66      6.16 o
  -6  -1   8      127.64      134.46      4.53 o
  -5  -1   8       87.78       84.33      3.72 o
  -4  -1   8      261.77      246.57      5.33 o
  -3  -1   8       31.57       23.83      1.86 o
  -2  -1   8      102.39       94.28      3.08 o
  -1  -1   8     3263.32     3361.66     36.40 o
   0  -1   8        5.75        6.95      1.84 o
   1  -1   8      187.33      170.15      3.92 o
   2  -1   8      666.44      631.39      9.33 o
   3  -1   8      718.36      707.86      9.36 o
   4  -1   8       54.73       65.00      2.53 o
   5  -1   8       83.87      106.15      3.50 o
   6  -1   8       37.71       38.52      4.02 o
   7  -1   8      256.98      257.12      6.40 o
   8  -1   8      109.21      104.69      9.47 o
   9  -1   8      109.28      119.39     10.38 o
  10  -1   8       14.09       12.39      8.45 o
  11  -1   8        6.74        1.76      4.85 o
  12  -1   8        1.25       -4.22      6.26 o
 -10   0   8      233.33      254.26      8.91 o
  -9   0   8        2.58       12.17      2.64 o
  -8   0   8       13.59        8.93      2.94 o
  -7   0   8        0.28        2.02      2.13 o
  -6   0   8      630.58      650.01     16.19 o
  -5   0   8        3.34        9.12      2.27 o
  -4   0   8      562.16      570.22     10.84 o
  -3   0   8        0.08       -1.30      1.30 o
  -2   0   8       40.04       28.08      2.29 o
  -1   0   8        0.19        1.46      1.51 o
   0   0   8     3893.21     3861.86     47.88 o
   1   0   8        0.55        0.73      1.05 o
   2   0   8     2624.92     2882.09     29.56 o
   3   0   8        5.01        4.53      1.20 o
   4   0   8     7289.14     7674.34     85.35 o
   5   0   8        0.68        9.87      2.65 o
   6   0   8      189.41      203.96      4.83 o
   7   0   8        0.81        0.68      2.06 o
   8   0   8        0.03       -2.44      2.46 o
   9   0   8        0.52        1.79      3.11 o
  10   0   8       49.27       45.41      8.77 o
  11   0   8        0.31       -1.88      4.21 o
  12   0   8        0.08        8.45      7.20 o
 -10   1   8       12.93       19.95      3.13 o
  -9   1   8       20.01       22.03      4.19 o
  -8   1   8       27.26       33.56      5.11 o
  -7   1   8       98.98       95.28      4.92 o
  -6   1   8       65.77       68.99      4.30 o
  -5   1   8       16.19       11.01      2.50 o
  -4   1   8      141.60      118.70      3.90 o
  -3   1   8       17.20       15.03      2.04 o
  -2   1   8       59.77       54.44      2.79 o
  -1   1   8     5429.10     5709.92     69.79 o
   0   1   8       38.33       38.80      2.35 o
   1   1   8      694.09      679.58      9.53 o
   2   1   8      791.81      780.36     10.56 o
   3   1   8     2674.18     2720.99     33.40 o
   4   1   8      306.69      324.92      6.14 o
   5   1   8       34.58       54.74      2.45 o
   6   1   8       33.69       30.18      2.11 o
   7   1   8       38.77       41.69      3.63 o
   8   1   8      160.97      150.20      5.77 o
   9   1   8       60.06       68.76      4.52 o
  10   1   8        1.97       -0.43      4.70 o
  11   1   8       26.37       28.20      5.42 o
  12   1   8        1.32        4.70      6.58 o
 -10   2   8       17.00       16.57      4.18 o
  -9   2   8       26.95       27.04      4.71 o
  -8   2   8      218.79      212.36      9.74 o
  -7   2   8        2.54        6.30      2.71 o
  -6   2   8       27.86       32.14      3.49 o
  -5   2   8      318.95      308.68      7.69 o
  -4   2   8       25.05       28.05      2.52 o
  -3   2   8        0.52       -1.23      1.44 o
  -2   2   8     1413.53     1463.78     20.06 o
  -1   2   8        6.87        9.72      1.78 o
   0   2   8       13.00        4.97      1.50 o
   1   2   8      533.83      548.78      8.05 o
   2   2   8      262.46      288.75      6.25 o
   3   2   8      209.48      194.88      5.45 o
   4   2   8     1221.25     1223.14     16.31 o
   5   2   8       46.65       50.04      2.04 o
   6   2   8      199.78      186.89      5.52 o
   7   2   8      149.38      148.12      5.24 o
   8   2   8       23.05       10.17      4.09 o
   9   2   8       17.51       14.47      4.07 o
  10   2   8        8.96        4.59      4.54 o
  11   2   8       86.47       96.13     10.96 o
  12   2   8        5.74        5.01      6.26 o
 -10   3   8        1.98        7.43      4.00 o
  -9   3   8       13.88       12.33      4.79 o
  -8   3   8       27.62       27.46      4.68 o
  -7   3   8      422.53      410.73     10.99 o
  -6   3   8      178.46      163.33     11.12 o
  -5   3   8      500.04      532.93     10.98 o
  -4   3   8       23.73       23.15      2.64 o
  -3   3   8       84.84      111.09      5.67 o
  -2   3   8        1.23       -0.46      1.51 o
  -1   3   8      243.42      258.60      5.55 o
   0   3   8      355.76      407.61      7.20 o
   1   3   8       58.14       52.07      2.30 o
   2   3   8       46.29       40.11      2.15 o
   3   3   8      299.63      322.73      6.48 o
   4   3   8      138.73      140.27      3.65 o
   5   3   8        0.37       -0.09      1.46 o
   6   3   8       17.34       23.65      2.44 o
   7   3   8      151.83      169.44     10.13 o
   8   3   8        4.81        4.53      1.98 o
   9   3   8        8.57        1.09      3.42 o
  10   3   8        4.52        8.45      5.32 o
  11   3   8       16.45       23.49      6.89 o
  12   3   8        0.70        4.39      5.63 o
 -10   4   8        0.76        0.46      3.68 o
  -9   4   8        0.05       -2.51      3.53 o
  -8   4   8      148.91      139.90      6.93 o
  -7   4   8      203.02      209.11      8.10 o
  -6   4   8      391.12      399.59     10.77 o
  -5   4   8       18.08       14.73      3.49 o
  -4   4   8       10.59       15.46      2.54 o
  -3   4   8       72.64       60.94      3.33 o
  -2   4   8     1220.23     1261.68     17.96 o
  -1   4   8      120.90      122.09      3.89 o
   0   4   8      612.59      544.30      8.28 o
   1   4   8      157.52      188.29      4.67 o
   2   4   8      357.40      324.55      6.58 o
   3   4   8        3.96        4.24      1.27 o
   4   4   8      532.10      553.20      9.15 o
   5   4   8        0.90        0.93      1.62 o
   6   4   8     2019.04     2066.86     32.44 o
   7   4   8        2.88        4.11      2.03 o
   8   4   8       47.72       55.21      3.73 o
   9   4   8       25.26       21.14      3.98 o
  10   4   8       44.35       33.50      6.26 o
  11   4   8        8.43       10.96      5.63 o
  12   4   8       13.14       14.71      6.26 o
 -10   5   8        0.26        6.28      5.16 o
  -9   5   8        1.07       -4.36      4.57 o
  -8   5   8      133.92      152.06      7.48 o
  -7   5   8      349.79      368.49     12.59 o
  -6   5   8       68.72       69.94      5.92 o
  -5   5   8      357.25      348.22      9.92 o
  -4   5   8       81.43       73.72      4.48 o
  -3   5   8      846.10      800.56     12.95 o
  -2   5   8       61.96       63.34      3.40 o
  -1   5   8      267.71      270.70      5.92 o
   0   5   8        0.54       -0.29      1.33 o
   1   5   8      591.39      659.27      9.44 o
   2   5   8      773.61      754.65     11.06 o
   3   5   8        4.52        6.44      1.53 o
   4   5   8      115.44      123.42      7.06 o
   5   5   8      352.77      387.09      9.34 o
   6   5   8       44.52       58.01      3.25 o
   7   5   8       99.01       94.95      3.91 o
   8   5   8      324.58      315.25     18.47 o
   9   5   8      196.86      208.41      8.08 o
  10   5   8       10.81       12.84      5.01 o
  11   5   8       28.48       38.20      6.58 o
  12   5   8       19.71       26.31      6.58 o
 -10   6   8       33.37       35.50      6.62 o
  -9   6   8       27.55       27.47      5.49 o
  -8   6   8       47.04       54.84      5.38 o
  -7   6   8        0.15       12.28      4.56 o
  -6   6   8        7.30        9.53      4.04 o
  -5   6   8      147.46      171.56      7.48 o
  -4   6   8        4.37        2.67      2.54 o
  -3   6   8       11.68        7.82      2.59 o
  -2   6   8      224.85      216.03      5.70 o
  -1   6   8      698.14      672.06     15.13 o
   0   6   8        3.07        1.72      1.49 o
   1   6   8      231.90      201.69      4.86 o
   2   6   8      621.97      654.16     10.20 o
   3   6   8      132.20      122.20      3.05 o
   4   6   8      168.31      182.57     10.26 o
   5   6   8      464.01      436.99      9.58 o
   6   6   8      370.17      355.57      9.71 o
   7   6   8        4.37        7.52      2.17 o
   8   6   8       70.65       86.68      5.42 o
   9   6   8       12.37       13.29      4.54 o
  10   6   8      133.53      155.31     10.34 o
  11   6   8        3.56        6.26      4.70 o
  -9   7   8        9.10       11.12      5.84 o
  -8   7   8        0.01       -4.43      4.43 o
  -7   7   8      264.40      296.60     14.17 o
  -6   7   8        6.68       -0.73      9.86 o
  -5   7   8       56.82       54.78      5.10 o
  -4   7   8      107.62       95.05      5.22 o
  -3   7   8     2302.89     2326.31     37.90 o
  -2   7   8      350.25      357.44     10.54 o
  -1   7   8      381.52      355.29      6.90 o
   0   7   8        2.90       -0.82      1.56 o
   1   7   8       55.99       67.69      3.51 o
   2   7   8      141.73      176.60     11.27 o
   3   7   8      347.59      342.69      5.89 o
   4   7   8        2.33        1.60      1.93 o
   5   7   8      126.44      128.01      4.61 o
   6   7   8      101.48       97.26      3.99 o
   7   7   8      357.24      357.66     15.66 o
  -9   8   8       17.27       26.65      6.73 o
  -8   8   8       43.07       56.00     15.03 o
  -7   8   8        4.98        4.15      5.20 o
  -6   8   8        4.67        4.37     10.96 o
  -5   8   8       42.98       37.59      6.42 o
  -4   8   8       67.64       64.13      5.08 o
  -3   8   8       97.83       94.57      5.59 o
  -2   8   8       90.29       87.93      5.28 o
  -1   8   8       24.19       26.54      3.25 o
   0   8   8      582.22      555.16     11.88 o
   1   8   8      347.23      384.45      9.59 o
   2   8   8        4.75        5.29      1.78 o
   3   8   8        1.43        3.17      1.44 o
   4   8   8      386.75      401.50      8.99 o
   5   8   8      341.87      321.67      7.74 o
   6   8   8      192.15      209.45      6.63 o
   7   8   8       49.21       53.69      4.32 o
  -8   9   8       78.70       96.59     10.07 o
  -7   9   8        1.62       -4.59      4.59 o
  -6   9   8       40.05       45.45      9.08 o
  -5   9   8       37.46       34.36      6.53 o
  -4   9   8      376.22      373.08     15.17 o
  -3   9   8        6.99        3.04      3.04 o
  -2   9   8       17.09       17.19      3.44 o
  -1   9   8      413.92      382.13     14.69 o
   0   9   8       36.20       29.37      3.38 o
   1   9   8        6.14       17.11      3.97 o
   2   9   8       64.86       56.55      3.15 o
   3   9   8      224.66      237.58      9.94 o
   4   9   8      207.65      204.19      6.46 o
   5   9   8       22.68       21.81      3.17 o
   6   9   8        0.44        0.67      5.48 o
   7   9   8       57.69       69.05      4.98 o
   8   9   8       43.09       42.90      5.95 o
  -8  10   8        8.03        4.17      5.79 o
  -7  10   8        7.72        5.32      5.54 o
  -6  10   8       46.49       49.58     10.34 o
  -5  10   8        1.73        5.15      4.59 o
  -4  10   8       54.12       50.99      8.61 o
  -3  10   8        9.49       11.83      3.40 o
  -2  10   8        1.12        3.28      2.88 o
  -1  10   8        0.67       14.36      3.09 o
   0  10   8      151.87      151.50      6.16 o
   1  10   8       13.69        9.76      2.72 o
   2  10   8      641.78      582.29     19.97 o
   3  10   8        7.37        1.32      3.87 o
   4  10   8      203.45      196.65      9.37 o
   5  10   8       47.50       48.93      5.08 o
   6  10   8      301.15      280.56     14.09 o
   7  10   8        3.91        6.58      4.07 o
   8  10   8        0.53       -2.50      3.76 o
  -7  11   8        0.37       -5.06      5.63 o
  -6  11   8        0.00        3.28      5.40 o
  -5  11   8        1.12       -3.86      6.26 o
  -4  11   8       63.31       73.66      8.28 o
  -3  11   8       23.69       29.26      4.99 o
  -2  11   8       56.87       50.43      4.76 o
  -1  11   8        1.14       -2.12      2.75 o
   0  11   8       57.25       65.55      4.70 o
   1  11   8       39.09       46.46      4.79 o
   2  11   8        1.97        5.16      4.19 o
   3  11   8      108.79      103.58      7.84 o
   4  11   8      118.73       97.07     11.90 o
   5  11   8        0.26       -1.58      3.38 o
   6  11   8        7.34        8.77      5.01 o
   7  11   8        1.50        2.50      4.39 o
   8  11   8       17.86       23.49      5.01 o
  -6  12   8        1.76        6.60      5.64 o
  -5  12   8       86.59       91.09      9.71 o
  -4  12   8        0.86       -4.43      4.43 o
  -3  12   8        3.47        2.14     11.43 o
  -2  12   8       84.06       92.54      7.10 o
  -1  12   8        3.30        0.01      3.04 o
   0  12   8        0.62        2.33      3.58 o
   1  12   8       82.36       84.92      9.71 o
   2  12   8       21.81       15.84      4.98 o
   3  12   8        4.24       -2.00      9.39 o
   4  12   8       26.45       22.04      4.85 o
   5  12   8       76.11       78.91      9.39 o
   6  12   8        3.67        2.19      4.70 o
   7  12   8       37.45       45.41      6.89 o
   8  12   8        0.43       -0.94      4.07 o
  -5  13   8        1.98        7.16      5.93 o
  -4  13   8        1.17        2.69      5.17 o
  -3  13   8       27.33       35.02      6.99 o
  -2  13   8       32.04       31.58      6.21 o
  -1  13   8       57.42       68.18      8.30 o
   0  13   8        0.01       -3.25      4.63 o
   1  13   8       45.90       42.49     10.80 o
   2  13   8        1.95       -3.32      5.01 o
   3  13   8       46.53       56.41      8.45 o
   4  13   8       52.09       51.49      6.73 o
   5  13   8        6.43        6.58      6.58 o
   6  13   8        1.05       -0.31      5.01 o
   7  13   8        4.10        3.76      5.32 o
  -4  14   8        5.47        5.84      5.93 o
  -3  14   8       10.44       12.98      9.71 o
  -2  14   8       20.53       23.64      7.09 o
  -1  14   8       41.92       34.28      7.08 o
   0  14   8      117.78      147.42     11.51 o
   1  14   8       10.91       10.27      5.52 o
   2  14   8        0.08       -1.27      4.59 o
   3  14   8        0.46       -4.41      4.41 o
   4  14   8       45.75       39.76      9.08 o
   5  14   8       37.70       18.47      7.52 o
  -1  15   8       17.70        9.06      6.41 o
   0  15   8        0.00       -3.91      5.17 o
   1  15   8        0.49        0.72      5.30 o
   2  15   8       27.85       24.54      6.75 o
   3  15   8        3.02        0.05      5.30 o
  -1 -13   9       17.26        7.57      6.09 o
   0 -13   9       33.18       42.28      7.86 o
   1 -13   9        4.93        9.08      9.08 o
   2 -13   9        6.51       13.47      8.77 o
   3 -13   9       46.48       51.98      8.30 o
  -3 -12   9        3.64       -4.14      4.95 o
  -2 -12   9       41.19       45.20      8.61 o
  -1 -12   9       25.55       38.24      7.41 o
   0 -12   9       28.79       30.57      6.75 o
   1 -12   9       28.42       26.46      6.60 o
   2 -12   9        2.55        7.75      5.86 o
   3 -12   9        0.02       10.96      5.61 o
   4 -12   9       22.35       19.67      6.53 o
   5 -12   9       50.93       57.06      8.63 o
   6 -12   9        0.18       -1.83      5.86 o
  -5 -11   9       10.07       15.57      6.09 o
  -4 -11   9        1.77        1.36      4.76 o
  -3 -11   9        3.15        5.34      4.98 o
  -2 -11   9       63.44       83.07     10.80 o
  -1 -11   9       80.07       76.43      8.51 o
   0 -11   9        0.25       -1.07      4.95 o
   1 -11   9       22.58       19.44      5.47 o
   2 -11   9       13.25        5.02      4.20 o
   3 -11   9        3.80        1.38      5.17 o
   4 -11   9        0.03       -2.15      5.12 o
   5 -11   9        9.14        3.55      7.20 o
   6 -11   9        0.01       22.26      6.73 o
   7 -11   9        1.84       -3.69      5.95 o
  -6 -10   9       25.44       29.53      6.53 o
  -5 -10   9        3.13       -3.15      4.53 o
  -4 -10   9       54.08       45.55      6.53 o
  -3 -10   9        2.87       -2.42      4.14 o
  -2 -10   9       57.50       60.92      5.94 o
  -1 -10   9       16.26        9.04      3.35 o
   0 -10   9       84.15       98.19      6.09 o
   1 -10   9       12.77        1.99      5.12 o
   2 -10   9        3.90       10.05      4.22 o
   3 -10   9       18.19       16.99     10.17 o
   4 -10   9       33.84       25.18      7.20 o
   5 -10   9        4.20       11.28      5.64 o
   6 -10   9      160.89      192.67     13.26 o
   7 -10   9        5.96       11.19     16.44 o
   8 -10   9       65.20       67.82      9.24 o
  -7  -9   9        0.25        0.00      6.89 o
  -6  -9   9        4.88        2.35      4.65 o
  -5  -9   9       20.65       14.70      5.30 o
  -4  -9   9        0.30       -0.63      4.70 o
  -3  -9   9       13.66       12.63      3.36 o
  -2  -9   9      200.34      195.96      8.48 o
  -1  -9   9      103.03      110.45      4.97 o
   0  -9   9        4.76        7.95      2.89 o
   1  -9   9        7.76        1.34      3.11 o
   2  -9   9       95.69       86.97      5.83 o
   3  -9   9      128.47      133.82      8.19 o
   4  -9   9       38.36       41.17     11.12 o
   5  -9   9       11.83        3.79      6.89 o
   6  -9   9        2.28       -4.76      4.76 o
   7  -9   9        0.25       -2.96      5.08 o
   8  -9   9       15.13       16.63      6.37 o
   9  -9   9        7.38       17.68      6.41 o
  -7  -8   9        2.85       -3.66      3.66 o
  -6  -8   9       17.46       12.89      4.85 o
  -5  -8   9       27.46       32.26      5.52 o
  -4  -8   9        0.46       -1.72      2.39 o
  -3  -8   9        6.94        4.77      2.81 o
  -2  -8   9       10.77       14.37      2.64 o
  -1  -8   9        2.30        1.55      2.15 o
   0  -8   9       16.17       12.04      2.68 o
   1  -8   9        0.02        0.24      2.62 o
   2  -8   9       39.13       37.78      3.93 o
   3  -8   9       18.08       21.24      3.43 o
   4  -8   9        3.50        4.53      4.44 o
   5  -8   9       21.82       20.82      5.64 o
   6  -8   9        0.84       -3.42      4.09 o
   7  -8   9       25.21       29.63      8.30 o
   8  -8   9        8.65       14.55      5.64 o
   9  -8   9        0.72        3.49      5.08 o
  10  -8   9       13.88       22.55     10.34 o
  -8  -7   9        0.92       -0.63      6.89 o
  -7  -7   9       23.54       27.20      5.93 o
  -6  -7   9        9.91       11.78      5.78 o
  -5  -7   9       30.04       31.59      3.42 o
  -4  -7   9        7.26        8.37      2.75 o
  -3  -7   9      123.58      122.24      4.41 o
  -2  -7   9       14.84       16.74      2.36 o
  -1  -7   9      999.57     1048.46     14.94 o
   0  -7   9        5.06        8.33      2.30 o
   1  -7   9       76.55       88.42      4.39 o
   2  -7   9        0.33        3.38      2.51 o
   3  -7   9      598.97      585.01     12.12 o
   4  -7   9       65.18       55.60      4.81 o
   5  -7   9      110.02      113.74      6.53 o
   6  -7   9        4.10        3.55      3.61 o
   7  -7   9        0.80        2.22      3.53 o
   8  -7   9       11.12        8.51      4.29 o
   9  -7   9       60.63       66.24      5.61 o
  10  -7   9       13.72        8.02      5.95 o
  -8  -6   9       64.41       71.38      7.84 o
  -7  -6   9       11.51       19.17      5.42 o
  -6  -6   9        2.11        0.10      3.26 o
  -5  -6   9        0.47       -0.37      2.26 o
  -4  -6   9        8.87       15.11      3.05 o
  -3  -6   9        3.24        7.16      2.12 o
  -2  -6   9        3.74       -1.87      1.87 o
  -1  -6   9       22.41       20.24      2.44 o
   0  -6   9        7.06        5.88      2.02 o
   1  -6   9      429.92      410.06      7.77 o
   2  -6   9        6.95        5.24      1.88 o
   3  -6   9        1.70       -0.95      1.79 o
   4  -6   9       88.74       87.42      4.04 o
   5  -6   9       41.31       34.35      3.70 o
   6  -6   9       59.52       50.48      4.13 o
   7  -6   9        8.75       13.58      3.23 o
   8  -6   9       17.22       14.51      3.54 o
   9  -6   9       11.46       19.39      3.72 o
  10  -6   9      121.83      137.38      8.73 o
  11  -6   9        4.45        5.99      5.08 o
  -9  -5   9        0.78       -4.95      4.95 o
  -8  -5   9       58.08       52.60     10.02 o
  -7  -5   9        3.43        4.09      5.48 o
  -6  -5   9       34.41       29.81      3.30 o
  -5  -5   9       11.84       11.05      2.50 o
  -4  -5   9       33.74       41.04      2.96 o
  -3  -5   9      499.48      483.59      8.25 o
  -2  -5   9      100.08       90.99      3.68 o
  -1  -5   9      252.97      235.50      5.45 o
   0  -5   9        0.90       13.58      7.04 o
   1  -5   9       45.29       49.87      2.64 o
   2  -5   9      433.50      374.47      6.42 o
   3  -5   9        4.72        3.37      1.69 o
   4  -5   9      426.10      427.52      8.93 o
   5  -5   9      748.53      716.78     12.43 o
   6  -5   9      306.02      287.27      8.02 o
   7  -5   9        5.12        9.00      2.64 o
   8  -5   9       60.94       70.64      5.15 o
   9  -5   9       13.16       12.78      3.58 o
  10  -5   9       61.14       60.20      6.07 o
  11  -5   9       22.94       20.86      7.41 o
  -9  -4   9        2.67        6.23      5.52 o
  -8  -4   9       11.81       10.01     14.71 o
  -7  -4   9        5.50        4.84      5.65 o
  -6  -4   9      574.86      560.63     12.29 o
  -5  -4   9      189.64      185.15      5.66 o
  -4  -4   9      363.49      350.91      7.69 o
  -3  -4   9      248.13      236.71      5.34 o
  -2  -4   9      534.15      540.76      8.78 o
  -1  -4   9       31.59       29.75      2.24 o
   0  -4   9      162.43      175.06      5.43 o
   1  -4   9      628.19      648.81      8.90 o
   2  -4   9      380.75      352.80      6.03 o
   3  -4   9        0.10       -0.47      1.40 o
   4  -4   9      102.56       94.73      3.52 o
   5  -4   9       28.82       25.23      2.83 o
   6  -4   9      296.17      273.05      7.46 o
   7  -4   9        3.47        7.59      2.47 o
   8  -4   9       29.55       29.06      3.40 o
   9  -4   9       32.06       40.89      4.86 o
  10  -4   9       15.71       13.31      6.20 o
  11  -4   9        1.95        8.76     11.12 o
  -9  -3   9        4.77        1.08      5.30 o
  -8  -3   9       25.20       26.10      5.98 o
  -7  -3   9        1.37        1.80      2.51 o
  -6  -3   9        0.12        6.35      2.60 o
  -5  -3   9        7.20        8.42      2.18 o
  -4  -3   9        8.69        6.69      2.13 o
  -3  -3   9       25.65       26.31      2.39 o
  -2  -3   9        6.12        7.07      1.71 o
  -1  -3   9       96.12      100.64      3.61 o
   0  -3   9      201.09      177.46      4.57 o
   1  -3   9     1421.09     1419.37     18.39 o
   2  -3   9       85.89       82.25      3.10 o
   3  -3   9     1873.34     1874.70     20.66 o
   4  -3   9        2.81        2.09      1.44 o
   5  -3   9        0.12        0.27      1.81 o
   6  -3   9       42.18       40.98      3.26 o
   7  -3   9      471.42      474.48     10.87 o
   8  -3   9        0.10       13.25      5.08 o
   9  -3   9      141.53      176.81     11.76 o
  10  -3   9        4.21        6.03      5.42 o
  11  -3   9        0.42        5.16      5.61 o
  12  -3   9        4.69       15.50      6.89 o
 -10  -2   9       19.37       27.78      7.04 o
  -9  -2   9        3.94        3.55      5.17 o
  -8  -2   9       28.92       30.81      3.42 o
  -7  -2   9        0.27       -2.05      2.42 o
  -6  -2   9       33.87       34.04      3.63 o
  -5  -2   9      120.05      119.11      4.44 o
  -4  -2   9      941.19      893.57     13.67 o
  -3  -2   9      117.01      182.47      5.81 o
  -2  -2   9       71.37       66.74      2.76 o
  -1  -2   9       79.36       71.05      3.08 o
   0  -2   9        0.30       -1.16      1.45 o
   1  -2   9      940.09      945.77     12.96 o
   2  -2   9       92.42       99.07      3.50 o
   3  -2   9       23.08       35.22      2.39 o
   4  -2   9     1406.10     1496.32     17.94 o
   5  -2   9      699.59      652.94      9.38 o
   6  -2   9        1.56        6.70      2.77 o
   7  -2   9        3.07       -0.51      2.70 o
   8  -2   9       31.07       23.41      3.41 o
   9  -2   9        3.41        6.42      3.73 o
  10  -2   9        2.31        3.96      4.09 o
  11  -2   9       46.44       56.91     10.17 o
  12  -2   9       16.11       28.33      6.97 o
 -10  -1   9        0.08       -0.47      7.36 o
  -9  -1   9        5.81       15.96      2.70 o
  -8  -1   9       43.21       54.49      4.42 o
  -7  -1   9       59.75       57.99      4.70 o
  -6  -1   9       57.11       55.60      3.55 o
  -5  -1   9      155.71      152.36      4.89 o
  -4  -1   9      342.50      321.38      6.93 o
  -3  -1   9       21.84       31.56      2.38 o
  -2  -1   9       17.06       15.59      1.90 o
  -1  -1   9     1991.79     2002.71     22.87 o
   0  -1   9      286.77      279.85      5.14 o
   1  -1   9     1249.01     1374.39     16.35 o
   2  -1   9       32.22       30.48      2.13 o
   3  -1   9      488.35      498.12      7.94 o
   4  -1   9       58.87       69.36      3.01 o
   5  -1   9        1.98        7.74      1.97 o
   6  -1   9       60.34       89.71      8.12 o
   7  -1   9       11.58       10.85      2.37 o
   8  -1   9       52.61       56.43      5.17 o
   9  -1   9        0.30       -3.33      3.33 o
  10  -1   9       26.20       34.72      6.19 o
  11  -1   9        2.93        1.39      4.98 o
  12  -1   9        1.08        7.29      5.42 o
 -10   0   9        4.28        5.23      2.36 o
  -9   0   9        3.11       23.71      4.27 o
  -8   0   9      154.99      164.74      8.04 o
  -7   0   9        1.72        2.81      2.72 o
  -6   0   9      355.95      335.57      7.42 o
  -5   0   9        0.00        4.30      2.36 o
  -4   0   9      110.42      110.95      4.87 o
  -3   0   9        1.35       -0.15      1.50 o
  -2   0   9      221.49      245.51      5.70 o
  -1   0   9        6.70        4.28      1.72 o
   0   0   9      206.22      217.44      5.13 o
   1   0   9        1.01       -0.63      1.35 o
   2   0   9       75.39       77.88      2.74 o
   3   0   9        5.07        7.24      1.41 o
   4   0   9      174.33      215.51      4.50 o
   5   0   9        3.95        6.53      1.37 o
   6   0   9     2038.70     2088.57     30.09 o
   7   0   9        7.46        9.18      3.00 o
   8   0   9       10.04        6.90      3.42 o
   9   0   9        0.57       -1.11      3.04 o
  10   0   9       23.63       31.00      5.64 o
  11   0   9        0.04       -4.07      4.21 o
  12   0   9       41.56       56.68     10.96 o
 -10   1   9        9.92       11.48      3.01 o
  -9   1   9        6.90        5.16      2.80 o
  -8   1   9       32.17       38.06      6.86 o
  -7   1   9        0.13        1.35      2.87 o
  -6   1   9       85.59       80.26      4.66 o
  -5   1   9      156.34      161.11      5.77 o
  -4   1   9      335.72      314.75      7.57 o
  -3   1   9        0.19       -1.35      1.72 o
  -2   1   9        0.53       -1.46      1.52 o
  -1   1   9      805.84      849.24     12.90 o
   0   1   9      107.86      112.16      4.39 o
   1   1   9      796.76      856.22     12.69 o
   2   1   9      206.76      186.12      4.30 o
   3   1   9      496.30      515.62      7.96 o
   4   1   9      173.91      197.33      9.54 o
   5   1   9      124.19      111.91      3.64 o
   6   1   9       13.19       18.66      2.18 o
   7   1   9       34.29       37.85      3.09 o
   8   1   9      102.47      108.44      5.83 o
   9   1   9       27.85       24.56      4.53 o
  10   1   9       46.27       49.41      7.99 o
  11   1   9        1.37        2.65      6.26 o
  12   1   9        0.09        7.52      6.58 o
 -10   2   9        9.80        8.87      3.25 o
  -9   2   9        0.05       -1.40      3.25 o
  -8   2   9       95.23      113.19      9.83 o
  -7   2   9       35.73       42.02      4.40 o
  -6   2   9      182.03      164.94      7.98 o
  -5   2   9      210.86      192.29      8.58 o
  -4   2   9      224.24      201.55      6.23 o
  -3   2   9       57.01       48.53      2.98 o
  -2   2   9      107.82      125.35      4.17 o
  -1   2   9      205.07      209.63      5.22 o
   0   2   9      161.61      187.44      4.78 o
   1   2   9     1094.05     1057.91     13.96 o
   2   2   9      490.14      449.93      7.16 o
   3   2   9      101.95      121.90      5.43 o
   4   2   9      179.27      186.64      4.41 o
   5   2   9      471.40      448.97      9.71 o
   6   2   9       83.53       88.33      4.30 o
   7   2   9        4.88        6.56      2.76 o
   8   2   9      144.65      134.76      5.51 o
   9   2   9       22.72       25.29      5.17 o
  10   2   9       75.70       79.55      6.86 o
  11   2   9       38.81       37.57      8.14 o
  12   2   9        4.04       15.66      6.58 o
 -10   3   9        1.32        1.93      4.01 o
  -9   3   9       50.22       57.75      8.03 o
  -8   3   9        2.87       13.52      4.34 o
  -7   3   9        6.43        9.70      3.88 o
  -6   3   9       24.29       25.07      3.76 o
  -5   3   9       20.46       20.00      3.56 o
  -4   3   9       97.34       87.31      6.16 o
  -3   3   9     3216.02     3339.34     42.92 o
  -2   3   9        2.43       -1.34      1.56 o
  -1   3   9     1468.27     1478.04     20.43 o
   0   3   9      371.87      388.07      7.30 o
   1   3   9     1377.24     1408.27     17.78 o
   2   3   9        3.43        4.44      1.39 o
   3   3   9     1247.00     1284.20     17.41 o
   4   3   9       11.77       11.05      1.74 o
   5   3   9      689.96      693.75      9.67 o
   6   3   9        2.11        7.39      3.15 o
   7   3   9      347.89      331.04      8.14 o
   8   3   9        3.84        1.42      2.40 o
   9   3   9       37.27       48.37      5.20 o
  10   3   9       25.92       19.42      6.26 o
  11   3   9       68.82       70.14      9.39 o
  12   3   9        0.80        6.26      5.95 o
 -10   4   9       65.50       75.89      9.32 o
  -9   4   9        0.61        3.39      3.89 o
  -8   4   9      142.24      150.15     12.29 o
  -7   4   9        1.92        3.12      3.89 o
  -6   4   9        0.57       -3.02      3.02 o
  -5   4   9       12.21       11.76      3.41 o
  -4   4   9      472.56      473.77     10.24 o
  -3   4   9      135.73      126.11      4.80 o
  -2   4   9        2.13        3.52      1.80 o
  -1   4   9        5.70        2.61      1.67 o
   0   4   9        6.43        7.09      1.82 o
   1   4   9      486.18      504.42      7.96 o
   2   4   9      521.17      569.89     10.04 o
   3   4   9        7.96        8.22      1.56 o
   4   4   9      521.25      532.13      8.26 o
   5   4   9       33.47       38.91      3.49 o
   6   4   9      178.01      174.13     10.94 o
   7   4   9       21.10       22.46      2.77 o
   8   4   9       67.96       69.95      4.38 o
   9   4   9       51.14       36.01      7.20 o
  10   4   9      162.77      174.73     12.21 o
  11   4   9       36.24       42.90      7.83 o
  12   4   9       39.43       41.65      8.14 o
  -9   5   9        4.79       -1.99      3.97 o
  -8   5   9      168.90      176.56      9.71 o
  -7   5   9       27.59       30.29      5.27 o
  -6   5   9        6.31        4.93      4.18 o
  -5   5   9      216.24      206.73      7.83 o
  -4   5   9      246.18      258.61      8.29 o
  -3   5   9      562.48      573.50     11.41 o
  -2   5   9      175.96      168.01      5.17 o
  -1   5   9      771.65      747.77     12.05 o
   0   5   9      149.56      135.65      4.27 o
   1   5   9      244.78      234.15      5.01 o
   2   5   9      777.29      730.18     12.16 o
   3   5   9        7.26        5.79      1.53 o
   4   5   9      280.30      262.86      5.71 o
   5   5   9        9.09       13.03      2.75 o
   6   5   9       31.27       33.68      2.97 o
   7   5   9        1.76        1.30      2.01 o
   8   5   9      109.60      108.87      5.43 o
   9   5   9       51.07       76.41      8.14 o
  10   5   9        9.22       13.15      5.32 o
  11   5   9       41.07       50.10      7.83 o
  -9   6   9       65.72       49.16     11.58 o
  -8   6   9        3.58       14.92      5.61 o
  -7   6   9        3.41        7.03      4.21 o
  -6   6   9      455.12      487.51     19.57 o
  -5   6   9       45.40       37.49      4.57 o
  -4   6   9      742.91      714.94     15.61 o
  -3   6   9       17.54       24.02      3.29 o
  -2   6   9      233.07      217.46      6.81 o
  -1   6   9      581.09      537.96      9.72 o
   0   6   9       97.56      111.04      3.84 o
   1   6   9       46.68       48.52      2.89 o
   2   6   9      247.57      271.33      6.79 o
   3   6   9      278.18      317.18     10.78 o
   4   6   9       19.48       18.99      1.86 o
   5   6   9      397.34      373.49     11.35 o
   6   6   9      127.88      115.89      4.61 o
   7   6   9       14.41       14.65      2.52 o
   8   6   9       56.01       33.20      3.77 o
   9   6   9        0.31       -3.91      3.91 o
  10   6   9        0.53        1.88      4.70 o
  11   6   9        0.29        2.19      5.32 o
  -9   7   9        0.00       -6.89      6.89 o
  -8   7   9        1.27        3.13      5.31 o
  -7   7   9       40.25       44.63      7.20 o
  -6   7   9        1.38        6.22      5.32 o
  -5   7   9       60.33       50.93     10.65 o
  -4   7   9       51.02       40.11      5.12 o
  -3   7   9      155.55      184.18      7.38 o
  -2   7   9        4.07       13.20      3.42 o
  -1   7   9      219.70      195.05      6.79 o
   0   7   9       58.18       56.36      3.68 o
   1   7   9      284.61      298.60      7.02 o
   2   7   9      166.99      213.07     16.61 o
   3   7   9      521.42      573.99      9.04 o
   4   7   9        0.73       -2.06      2.06 o
   5   7   9       21.03       19.56      3.08 o
   6   7   9       20.61       26.93      2.69 o
   7   7   9      221.10      233.41      8.75 o
   8   7   9       29.92       26.51      3.54 o
   9   7   9       23.74       31.33      5.80 o
  10   7   9       27.34       27.24      5.63 o
  11   7   9        2.72       10.65      5.01 o
  -8   8   9      140.12      152.67     11.84 o
  -7   8   9        0.47       -6.26      7.20 o
  -6   8   9       94.64       99.36      9.41 o
  -5   8   9      133.50      135.05     12.84 o
  -4   8   9       37.18       37.28      9.71 o
  -3   8   9      163.44      154.29      6.99 o
  -2   8   9       21.41       16.26      3.56 o
  -1   8   9       30.97       31.14      3.62 o
   0   8   9        2.40        6.10      2.66 o
   1   8   9      348.28      313.31      8.05 o
   2   8   9      335.55      319.92      7.08 o
   3   8   9       25.32       29.86      3.98 o
   4   8   9       13.61        9.77      2.94 o
   5   8   9       77.86       76.29      6.37 o
   6   8   9       63.27       45.41      3.69 o
   7   8   9        9.49       12.04      3.21 o
   8   8   9        4.01        9.55      3.08 o
   9   8   9        2.35        3.13      4.39 o
  -8   9   9       27.77       35.26      7.49 o
  -7   9   9       96.73       93.94     10.07 o
  -6   9   9        0.03        3.02      5.40 o
  -5   9   9       11.60       11.05      6.11 o
  -4   9   9      175.62      199.50     11.39 o
  -3   9   9       84.72       82.51      5.67 o
  -2   9   9       11.47        3.33      2.97 o
  -1   9   9      134.36      130.01      6.21 o
   0   9   9       24.17       24.28      3.24 o
   1   9   9      300.97      278.17      7.89 o
   2   9   9       48.94       44.61      3.42 o
   3   9   9        0.76        1.55      3.17 o
   4   9   9      555.24      521.06     13.07 o
   5   9   9        3.45        2.66      3.10 o
   6   9   9        0.01       -0.63      3.76 o
   7   9   9        0.05       -1.57      3.76 o
   8   9   9      107.02       94.88      8.45 o
   9   9   9       25.84       29.75      5.32 o
  -7  10   9       11.75       17.11      7.67 o
  -6  10   9       53.41       57.09      8.18 o
  -5  10   9        0.14        3.81      5.08 o
  -4  10   9        0.45       -1.71      4.28 o
  -3  10   9        0.03       -3.24      3.24 o
  -2  10   9       54.79       63.41      4.99 o
  -1  10   9       63.50       71.87      5.07 o
   0  10   9        8.17       10.44      3.05 o
   1  10   9        0.13       -2.34      2.34 o
   2  10   9      239.49      250.42      8.70 o
   3  10   9        0.01       -0.33      3.97 o
   4  10   9      195.12      177.57      9.18 o
   5  10   9       26.73       21.57      4.41 o
   6  10   9      454.60      426.48     19.10 o
   7  10   9       12.76       10.02      5.01 o
   8  10   9        1.02        5.63      4.39 o
   9  10   9        6.34        8.14      4.39 o
  -7  11   9       11.49       42.27     15.03 o
  -6  11   9        8.08        3.10      5.63 o
  -5  11   9       28.90       37.50      9.55 o
  -4  11   9       11.88        9.15      9.55 o
  -3  11   9        9.57        6.58      4.98 o
  -2  11   9        6.03        9.94      4.15 o
  -1  11   9       55.98       42.50      4.58 o
   0  11   9       19.94       13.98      3.33 o
   1  11   9       35.57       29.28      4.38 o
   2  11   9        7.88       10.59      5.01 o
   3  11   9       29.76       29.55     11.74 o
   4  11   9       23.71       26.58      5.08 o
   5  11   9        2.20       -0.32      3.42 o
   6  11   9        4.27        5.32      5.01 o
   7  11   9        0.41       -0.94      4.39 o
   8  11   9       26.31       22.86      5.63 o
  -6  12   9       13.48        5.76      6.09 o
  -5  12   9       71.15       72.48      9.05 o
  -4  12   9       17.36       18.42      5.93 o
  -3  12   9        0.67       -1.95      4.44 o
  -2  12   9       19.03       21.73      4.86 o
  -1  12   9       64.28       76.52      5.70 o
   0  12   9       63.64       66.84      6.19 o
   1  12   9      169.24      164.13     14.40 o
   2  12   9        7.95        5.29      4.41 o
   3  12   9        1.99       -1.53      7.04 o
   4  12   9        4.16        4.85      4.21 o
   5  12   9      142.36      112.72     11.27 o
   6  12   9        0.21       -4.70      4.70 o
   7  12   9       13.69       18.47      5.95 o
   8  12   9        0.78        4.39      4.70 o
  -5  13   9       16.37       22.67      6.91 o
  -4  13   9        1.83       12.05      5.93 o
  -3  13   9      164.32      189.10     19.88 o
  -2  13   9        7.32        5.26      4.32 o
  -1  13   9      120.48      137.62     11.07 o
   0  13   9        0.35       -3.47      7.67 o
   1  13   9       84.61       91.02      8.95 o
   2  13   9        0.30       -3.42      4.51 o
   3  13   9       64.53       93.71      8.63 o
   4  13   9        5.84        6.35      4.85 o
   5  13   9        0.21        1.26      5.63 o
   6  13   9        7.81        2.19      5.63 o
  -3  14   9        5.27       68.57     13.47 o
  -2  14   9        0.11       -4.70      7.52 o
  -1  14   9       46.26       39.33      7.97 o
   0  14   9       72.28       89.01      9.51 o
   1  14   9        0.03        2.30      5.95 o
   2  14   9        4.26        6.56      9.71 o
   3  14   9        3.18        2.45      4.81 o
   4  14   9       26.73       23.79      7.83 o
   5  14   9       46.42       38.20      8.77 o
   0  15   9       16.99       19.74      7.52 o
   1  15   9        0.07        2.35      5.54 o
   2  15   9       70.88       91.39      9.49 o
  -2 -12  10       10.89        6.82      6.09 o
  -1 -12  10        5.22       -3.70      5.64 o
   0 -12  10       30.80       51.19      8.08 o
   1 -12  10       23.33       24.42      9.08 o
   2 -12  10        1.89        1.88      5.32 o
   3 -12  10        0.31        6.37      5.64 o
   4 -12  10        2.43        1.68      5.93 o
   5 -12  10       25.15       32.23      7.74 o
  -4 -11  10       18.76       19.73      6.42 o
  -3 -11  10       11.63        5.55      5.42 o
  -2 -11  10       60.60       62.32      8.30 o
  -1 -11  10       23.52       33.02      6.86 o
   0 -11  10        3.54        5.59      6.58 o
   1 -11  10        3.27        3.06      4.33 o
   2 -11  10       10.51        2.98      5.31 o
   3 -11  10       45.73       47.30      7.64 o
   4 -11  10        4.83        9.94      5.70 o
   5 -11  10        9.63       15.71      6.63 o
   6 -11  10       15.85        9.29      8.61 o
  -5 -10  10        2.23        3.33      5.17 o
  -4 -10  10       13.57        8.30      5.31 o
  -3 -10  10        0.24       -3.25      3.25 o
  -2 -10  10        2.19        1.12      3.58 o
  -1 -10  10        2.58        5.18      4.98 o
   0 -10  10       23.28       28.43      4.92 o
   1 -10  10       14.21        9.40      4.25 o
   2 -10  10       22.93       18.57      4.90 o
   3 -10  10        1.22       -1.46      4.53 o
   4 -10  10        3.72       -2.52      5.17 o
   5 -10  10        0.01       -6.42      6.42 o
   6 -10  10       15.71       19.88      7.08 o
   7 -10  10        1.01       -3.68      5.61 o
   8 -10  10        4.49        6.00      6.15 o
  -6  -9  10       26.28       34.18      6.41 o
  -5  -9  10       13.65        8.86      5.20 o
  -4  -9  10        3.41        2.41      3.22 o
  -3  -9  10       24.76       25.55      4.38 o
  -2  -9  10       75.83       72.49      5.98 o
  -1  -9  10       30.57       34.21      4.13 o
   0  -9  10        7.03       13.43      3.58 o
   1  -9  10        6.33        0.45      3.66 o
   2  -9  10       27.80       19.85      4.74 o
   3  -9  10       19.24       14.28      6.58 o
   4  -9  10       47.73       42.63      7.04 o
   5  -9  10      129.17      132.00     15.03 o
   6  -9  10        0.22        6.43      7.67 o
   7  -9  10       19.31       18.06      6.30 o
   8  -9  10       13.55       18.70      6.63 o
   9  -9  10        0.27        3.21      6.10 o
  -7  -8  10        5.63       -3.47      5.19 o
  -6  -8  10        4.07       -0.39      3.66 o
  -5  -8  10        1.12       -3.43      3.43 o
  -4  -8  10       44.17       58.28      5.91 o
  -3  -8  10       14.37       12.06      3.31 o
  -2  -8  10        5.30        3.65      2.50 o
  -1  -8  10        7.96        6.74      2.56 o
   0  -8  10      209.06      218.06      7.07 o
   1  -8  10       97.98       96.87      5.30 o
   2  -8  10       43.25       45.14      4.61 o
   3  -8  10      119.96      125.85     10.34 o
   4  -8  10       87.03       82.32      8.47 o
   5  -8  10       27.01       25.58      6.06 o
   6  -8  10       21.99       26.42      6.19 o
   7  -8  10       29.92       33.42      6.86 o
   8  -8  10       34.28       49.70      7.64 o
   9  -8  10        2.98        0.05      5.70 o
  -7  -7  10        0.55       -1.92      7.04 o
  -6  -7  10        0.10        1.72      3.72 o
  -5  -7  10        8.96        5.82      2.82 o
  -4  -7  10        0.09       -0.32      2.64 o
  -3  -7  10        1.43       -2.32      2.32 o
  -2  -7  10       50.06       46.59      3.19 o
  -1  -7  10       72.75       70.39      3.96 o
   0  -7  10        5.57       -0.52      2.28 o
   1  -7  10      220.28      226.75      7.16 o
   2  -7  10       16.00       14.21      3.08 o
   3  -7  10      284.38      270.32      7.97 o
   4  -7  10       24.66       20.55      3.74 o
   5  -7  10       68.56       61.15      7.20 o
   6  -7  10        1.81       -0.96      4.37 o
   7  -7  10       89.32       90.62     14.71 o
   8  -7  10        0.95        0.12      5.04 o
   9  -7  10      143.47      163.31     11.77 o
  10  -7  10       16.36        9.83      8.93 o
  -8  -6  10       14.57       19.05      6.19 o
  -7  -6  10        0.45        9.62      5.20 o
  -6  -6  10      172.74      187.57      7.43 o
  -5  -6  10        3.86        1.26      2.60 o
  -4  -6  10      178.71      179.01      5.98 o
  -3  -6  10        0.08        0.46      2.01 o
  -2  -6  10      142.80      134.15      4.64 o
  -1  -6  10        0.31       -2.06      2.06 o
   0  -6  10       27.58       28.56      2.98 o
   1  -6  10      300.61      284.63      7.00 o
   2  -6  10       86.72       88.31      6.11 o
   3  -6  10       12.08        8.90      2.50 o
   4  -6  10       34.02       39.88      3.44 o
   5  -6  10      276.15      257.33      7.68 o
   6  -6  10       99.88      109.91      6.29 o
   7  -6  10       67.14       69.83      5.24 o
   8  -6  10        1.62        3.34      3.11 o
   9  -6  10        0.17       -0.70      3.44 o
  10  -6  10        1.68        7.80      4.23 o
  -8  -5  10       63.25       72.79      8.52 o
  -7  -5  10       10.74       16.44      5.75 o
  -6  -5  10       11.57        7.61      2.88 o
  -5  -5  10       21.20       31.10      3.86 o
  -4  -5  10       11.00       10.66      2.13 o
  -3  -5  10        5.09        4.96      1.99 o
  -2  -5  10      261.66      245.95      5.89 o
  -1  -5  10      141.39      135.43      4.52 o
   0  -5  10       45.34       59.61      3.52 o
   1  -5  10      121.28      123.12      4.27 o
   2  -5  10      139.73      121.49      4.14 o
   3  -5  10      329.91      308.57      6.73 o
   4  -5  10      197.08      211.29     10.04 o
   5  -5  10        8.64        6.41      2.46 o
   6  -5  10        4.98        1.67      2.71 o
   7  -5  10        0.10       -2.55      2.55 o
   8  -5  10        5.37       10.20      3.26 o
   9  -5  10       35.48       31.89      5.11 o
  10  -5  10       12.96       11.86      9.55 o
  11  -5  10        9.12       19.24     10.17 o
  -9  -4  10       22.23       22.35      6.75 o
  -8  -4  10        5.86       12.68      5.52 o
  -7  -4  10        2.33        0.89      2.76 o
  -6  -4  10       13.61       17.80      4.61 o
  -5  -4  10      193.57      185.72      6.03 o
  -4  -4  10       24.21       18.91      2.20 o
  -3  -4  10       24.82       15.75      2.36 o
  -2  -4  10      153.64      159.73      5.08 o
  -1  -4  10       95.04       95.39      3.83 o
   0  -4  10     1877.10     1882.26     31.14 o
   1  -4  10      132.77      124.88      4.09 o
   2  -4  10      388.64      394.49      6.97 o
   3  -4  10        4.60        4.24      1.76 o
   4  -4  10      552.20      523.27      9.09 o
   5  -4  10      196.82      164.77      5.52 o
   6  -4  10       59.59       60.44      4.16 o
   7  -4  10        2.33        3.08      2.40 o
   8  -4  10       81.50       96.83      5.24 o
   9  -4  10       41.09       42.17      7.29 o
  10  -4  10       36.18       52.09      8.08 o
  11  -4  10       14.86       22.86      7.09 o
  -9  -3  10        2.35       -4.23      5.48 o
  -8  -3  10       12.34       12.21      5.54 o
  -7  -3  10      139.17      161.61      6.69 o
  -6  -3  10        3.88       10.62      2.99 o
  -5  -3  10       62.46       56.44      3.73 o
  -4  -3  10       56.41       51.78      3.35 o
  -3  -3  10       53.86       56.61      3.15 o
  -2  -3  10        0.11        0.61      1.84 o
  -1  -3  10      155.63      152.15      4.83 o
   0  -3  10       97.49       75.62      4.16 o
   1  -3  10        7.44       13.64      2.18 o
   2  -3  10       55.79       47.53      3.05 o
   3  -3  10      297.97      308.07      6.02 o
   4  -3  10        0.04        0.82      1.76 o
   5  -3  10       96.51       92.84      4.69 o
   6  -3  10       17.37       14.09      3.21 o
   7  -3  10       40.14       47.00      5.61 o
   8  -3  10        2.85       25.36      4.57 o
   9  -3  10        1.13       -1.26      5.91 o
  10  -3  10       20.49        8.12      5.64 o
  11  -3  10        9.96       22.24      6.30 o
  -9  -2  10        3.72        0.41      5.52 o
  -8  -2  10       30.40       37.14      6.23 o
  -7  -2  10        1.64       -1.36      2.59 o
  -6  -2  10       96.04       95.68      5.54 o
  -5  -2  10       29.02       27.64      3.47 o
  -4  -2  10      327.45      310.17      6.99 o
  -3  -2  10      227.04      252.24      6.25 o
  -2  -2  10      272.96      268.32      5.43 o
  -1  -2  10       17.60       13.16      1.88 o
   0  -2  10       89.24       97.56      4.43 o
   1  -2  10      539.75      511.50      8.52 o
   2  -2  10      503.98      496.62      8.35 o
   3  -2  10        9.92        5.51      1.81 o
   4  -2  10       49.00       45.14      2.76 o
   5  -2  10      309.75      295.24      7.36 o
   6  -2  10      572.18      597.11     12.94 o
   7  -2  10       82.53       64.25      4.52 o
   8  -2  10        3.29       -1.21      2.78 o
   9  -2  10        3.43        2.60      3.84 o
  10  -2  10        1.11        2.80      4.85 o
  11  -2  10       18.08       17.13      7.52 o
  12  -2  10        8.49       10.36      5.86 o
  -9  -1  10       35.99       37.12      3.70 o
  -8  -1  10       14.11       13.28      3.74 o
  -7  -1  10       28.65       25.57      3.60 o
  -6  -1  10        0.29       -1.16      2.27 o
  -5  -1  10        2.16       -1.19      2.11 o
  -4  -1  10      100.74      111.71      4.48 o
  -3  -1  10      134.17      135.87      4.64 o
  -2  -1  10        0.05       -1.45      1.45 o
  -1  -1  10       17.54       22.72      2.11 o
   0  -1  10       47.03       38.77      2.36 o
   1  -1  10      100.43      113.37      3.49 o
   2  -1  10        1.58        4.67      1.61 o
   3  -1  10     1350.09     1362.16     16.52 o
   4  -1  10      479.18      462.41      7.94 o
   5  -1  10      531.77      516.90      9.16 o
   6  -1  10      171.80      167.18      7.14 o
   7  -1  10       34.75       54.52      3.56 o
   8  -1  10      157.73      159.07     11.22 o
   9  -1  10        6.84       12.76      3.86 o
  10  -1  10       55.69       59.78      9.86 o
  11  -1  10       46.71       59.97      7.75 o
  12  -1  10        0.40        0.32      5.30 o
  -9   0  10        0.02        0.17      2.55 o
  -8   0  10       85.65       88.46     11.77 o
  -7   0  10        1.24        2.34      3.01 o
  -6   0  10        0.21        0.17      2.22 o
  -5   0  10        0.58       -2.07      2.10 o
  -4   0  10        0.02       -2.22      2.22 o
  -3   0  10        0.25       -2.03      2.03 o
  -2   0  10       17.04       14.27      2.13 o
  -1   0  10       11.22       12.15      3.20 o
   0   0  10       43.45       38.84      2.41 o
   1   0  10        0.27       -1.39      1.39 o
   2   0  10      172.05      159.78      4.32 o
   3   0  10       10.73       10.00      1.76 o
   4   0  10        0.42        3.56      1.67 o
   5   0  10        3.35       12.25      2.07 o
   6   0  10       81.68       87.61      4.67 o
   7   0  10       14.98       22.74      2.99 o
   8   0  10       18.68       19.03      3.97 o
   9   0  10        1.10        0.50      3.30 o
  10   0  10      162.31      175.18     10.40 o
  11   0  10        0.77        1.44      4.53 o
  12   0  10       23.45       25.68      9.08 o
  -9   1  10       55.45       62.90      4.85 o
  -8   1  10       56.26       49.58      6.07 o
  -7   1  10      114.43      128.15      7.73 o
  -6   1  10       20.99       30.75      3.88 o
  -5   1  10       21.49       22.27      3.55 o
  -4   1  10      200.94      190.84      6.23 o
  -3   1  10      105.72      108.00      4.48 o
  -2   1  10        3.58        5.73      1.86 o
  -1   1  10      565.88      553.83      9.58 o
   0   1  10      112.15      103.91      3.93 o
   1   1  10        5.71        2.61      1.72 o
   2   1  10        0.09       -0.40      1.67 o
   3   1  10      356.24      357.45      6.51 o
   4   1  10      171.66      213.29     12.23 o
   5   1  10      465.46      461.16     15.11 o
   6   1  10       59.13       58.80      3.77 o
   7   1  10      278.11      309.00      9.94 o
   8   1  10       94.64       93.32      5.96 o
   9   1  10        0.55       -3.65      3.65 o
  10   1  10       44.79       52.12      6.89 o
  11   1  10       40.93       43.27      6.53 o
  12   1  10        5.85        8.14      7.20 o
  -9   2  10        1.05       -3.71      3.71 o
  -8   2  10        1.45        6.37      5.57 o
  -7   2  10        1.59        2.43      4.26 o
  -6   2  10      194.13      197.46      7.55 o
  -5   2  10       39.96       36.52      4.09 o
  -4   2  10      902.72      893.56     17.60 o
  -3   2  10      117.00      117.43      6.00 o
  -2   2  10        9.73        9.94      2.03 o
  -1   2  10        5.14        6.36      1.82 o
   0   2  10       53.77       51.92      3.01 o
   1   2  10      898.13      933.09     13.92 o
   2   2  10      472.35      499.74     10.40 o
   3   2  10        9.80       15.07      1.84 o
   4   2  10      926.73      965.34     15.31 o
   5   2  10      545.58      512.35      9.48 o
   6   2  10      177.73      172.94      4.93 o
   7   2  10       29.94       27.98      3.90 o
   8   2  10        0.33       -1.84      2.43 o
   9   2  10        0.20       -3.10      8.30 o
  10   2  10        1.10        2.66      3.98 o
  11   2  10       26.01       31.00      7.83 o
  12   2  10        5.92        5.32      6.89 o
  -9   3  10        5.42       -0.74      3.70 o
  -8   3  10       52.50       61.13     20.36 o
  -7   3  10        0.23        1.73      3.87 o
  -6   3  10        4.08        5.90      3.47 o
  -5   3  10        1.19        7.11      3.18 o
  -4   3  10        9.79        9.83      3.47 o
  -3   3  10        5.92        9.04      2.60 o
  -2   3  10       23.25       23.68      2.59 o
  -1   3  10      103.13      111.32      4.21 o
   0   3  10      149.08      135.26      4.64 o
   1   3  10     1284.30     1284.06     18.03 o
   2   3  10       75.17       77.14      3.08 o
   3   3  10     1221.09     1191.85     18.24 o
   4   3  10        0.96       -0.45      1.77 o
   5   3  10       11.44       11.90      1.73 o
   6   3  10        2.52       -0.01      2.30 o
   7   3  10      414.70      419.98     11.83 o
   8   3  10        0.97        1.65      2.88 o
   9   3  10      114.34      125.83      8.18 o
  10   3  10        9.80       16.60      6.26 o
  11   3  10       56.87       60.44      9.08 o
  12   3  10        7.58        7.20      6.58 o
  -9   4  10        3.33        7.18      4.50 o
  -8   4  10        5.36        2.55      4.21 o
  -7   4  10        0.08        1.12      3.88 o
  -6   4  10      540.79      529.03     16.42 o
  -5   4  10      248.84      244.17      8.52 o
  -4   4  10      295.47      295.52      9.02 o
  -3   4  10      382.07      380.37      9.03 o
  -2   4  10      691.75      725.00     16.77 o
  -1   4  10       14.09       13.36      2.11 o
   0   4  10        8.26        5.15      1.85 o
   1   4  10      636.58      657.18      9.92 o
   2   4  10      257.33      251.79      5.86 o
   3   4  10       12.37       14.39      1.99 o
   4   4  10       60.93       73.30      3.00 o
   5   4  10      117.50      125.21      4.59 o
   6   4  10      115.24      113.37      5.52 o
   7   4  10        2.31        4.55      2.43 o
   8   4  10        3.41        3.76      3.54 o
   9   4  10      101.17       87.67      9.39 o
  10   4  10       25.24       18.47      6.26 o
  11   4  10       28.52       27.24      7.52 o
  -9   5  10        1.81        1.13      5.04 o
  -8   5  10       34.85       37.69      8.17 o
  -7   5  10       30.78       15.84      4.80 o
  -6   5  10        3.27        6.76      4.98 o
  -5   5  10      196.48      210.65      8.11 o
  -4   5  10      145.81      161.33      7.13 o
  -3   5  10       36.24       42.37      3.93 o
  -2   5  10       47.93       46.94      3.70 o
  -1   5  10        4.23        0.48      2.20 o
   1   5  10      218.81      220.77      6.50 o
   2   5  10      506.93      452.38     10.66 o
   3   5  10      112.47      111.18      3.78 o
   4   5  10      527.95      517.38      8.38 o
   5   5  10       86.87       89.20      6.51 o
   6   5  10      238.79      219.40      6.49 o
   7   5  10       28.29       29.14      3.00 o
   8   5  10       27.20       29.47      4.41 o
   9   5  10      110.11      117.43     10.34 o
  10   5  10       50.70       48.22      7.52 o
  11   5  10        2.45        4.70      5.95 o
  -9   6  10       43.15       51.98     11.90 o
  -8   6  10       43.46       42.29      7.44 o
  -7   6  10       49.41       59.55      7.86 o
  -6   6  10       26.30       34.16      6.42 o
  -5   6  10       73.28       84.45     15.50 o
  -4   6  10        7.37        7.11      3.18 o
  -3   6  10       17.99       13.98      3.06 o
  -2   6  10      318.44      320.21      8.50 o
  -1   6  10       56.42       50.00      4.06 o
   0   6  10     1367.03     1328.95     23.24 o
   1   6  10      106.71       95.25      4.42 o
   2   6  10      125.42      122.52      4.58 o
   3   6  10      157.91      179.27      6.21 o
   4   6  10      209.58      184.14      5.10 o
   5   6  10       87.76       88.57      4.50 o
   6   6  10      219.83      243.12      6.73 o
   7   6  10        0.69       -0.74      2.22 o
   8   6  10      101.93      118.68      9.71 o
   9   6  10        2.13        0.94      4.39 o
  10   6  10       36.69       32.88      6.89 o
  11   6  10        1.08        1.26      5.63 o
  -8   7  10        5.75       11.58      5.98 o
  -7   7  10      328.85      368.80     16.60 o
  -6   7  10        1.65        3.56      7.36 o
  -5   7  10        1.63       -3.48      4.51 o
  -4   7  10        2.21       -3.44      4.06 o
  -3   7  10      121.77      119.46      7.46 o
  -2   7  10       15.91       30.88      3.68 o
  -1   7  10      376.18      405.21     13.97 o
   0   7  10        1.57        1.46      2.53 o
   1   7  10      148.83      127.01      5.57 o
   2   7  10       29.44       29.43      2.73 o
   3   7  10       41.70       47.89      3.19 o
   4   7  10        5.54        0.39      1.86 o
   5   7  10      102.03      108.88      4.99 o
   6   7  10       18.85       20.67      3.32 o
   7   7  10       79.92       74.95      5.54 o
   8   7  10        3.84        3.45      4.39 o
   9   7  10        1.36       -3.13      4.39 o
  10   7  10       16.08       24.74      5.95 o
  11   7  10        3.54        1.26      5.32 o
  -8   8  10        7.13        3.71      8.45 o
  -7   8  10        2.28       14.46     13.93 o
  -6   8  10       72.64      100.85     11.90 o
  -5   8  10       59.30       74.68      8.30 o
  -4   8  10        0.03        1.09      4.43 o
  -3   8  10        6.25        9.39      3.23 o
  -2   8  10      375.72      344.75      9.92 o
  -1   8  10      299.54      288.02      8.82 o
   0   8  10       88.90       82.86      5.12 o
   1   8  10      164.57      164.15      6.12 o
   2   8  10      237.00      262.88     12.52 o
   3   8  10        0.27       -2.17      2.17 o
   4   8  10      260.97      246.33      8.56 o
   5   8  10       27.53       30.00      3.65 o
   6   8  10      275.90      236.28      9.41 o
   7   8  10       17.32       13.47      5.01 o
   8   8  10       21.32       27.24      5.63 o
   9   8  10        9.85        3.13      4.39 o
  10   8  10        2.42        4.70      4.70 o
  -8   9  10       22.70       21.92     10.34 o
  -7   9  10       23.29       36.68      7.41 o
  -6   9  10       10.46       -4.82      6.42 o
  -5   9  10       25.74       28.75     13.78 o
  -4   9  10       15.83       15.24      5.42 o
  -3   9  10       64.19       77.35      6.56 o
  -2   9  10       17.89       14.78      4.11 o
  -1   9  10        1.99        4.90      4.61 o
   0   9  10      276.20      250.89      7.94 o
   1   9  10        3.12        1.43      2.50 o
   2   9  10       20.33       17.83      3.76 o
   3   9  10      444.37      407.97     15.50 o
   4   9  10      230.66      213.81      9.74 o
   5   9  10      217.40      211.03      9.52 o
   6   9  10       31.90       25.01      4.09 o
   7   9  10       16.82       19.10      5.32 o
   8   9  10       93.29       92.38      8.77 o
   9   9  10       12.92        4.07      4.39 o
  10   9  10        0.13        1.88      4.70 o
  -7  10  10        3.85        4.20      5.96 o
  -6  10  10        0.12        6.85      5.64 o
  -5  10  10        4.40        2.26      5.63 o
  -4  10  10        0.17       -6.11      6.11 o
  -3  10  10        0.75       -2.89      4.19 o
  -2  10  10        2.77        2.61      3.63 o
  -1  10  10       39.12       38.48      4.28 o
   0  10  10        7.09        7.02      3.10 o
   1  10  10       26.20       22.75      3.31 o
   2  10  10        2.33        2.75      4.32 o
   3  10  10        2.71        3.68      4.09 o
   4  10  10       74.16       73.39      6.86 o
   5  10  10        6.94        4.58      3.65 o
   6  10  10      158.15      158.13     11.58 o
   7  10  10        1.39        0.00      4.70 o
   8  10  10        1.72       -3.76      3.76 o
   9  10  10        5.56       15.66      5.32 o
  -6  11  10        0.23        1.09      5.75 o
  -5  11  10        0.20       -1.05      5.30 o
  -4  11  10        3.20        0.60      4.81 o
  -3  11  10       56.97       59.73      7.66 o
  -2  11  10       57.47       68.18      7.62 o
  -1  11  10      213.01      217.76      8.31 o
   0  11  10       11.27        5.98      3.21 o
   1  11  10       16.84       14.90      5.04 o
   2  11  10        4.49        2.15      4.51 o
   3  11  10       84.02       84.78     13.47 o
   4  11  10      111.71      101.51      8.16 o
   5  11  10       56.21       42.68      5.75 o
   6  11  10        0.61       -0.31      4.70 o
   7  11  10        3.06        6.58      5.01 o
   8  11  10       46.88       43.52      6.89 o
  -5  12  10       33.72       45.32      7.96 o
  -4  12  10       72.66       82.15      9.29 o
  -3  12  10        5.45       -0.22      4.85 o
  -2  12  10        1.37       -1.56      4.13 o
  -1  12  10       24.95       41.47      5.59 o
   0  12  10       37.39       46.12      7.18 o
   1  12  10       83.65       83.71      8.63 o
   2  12  10       82.43       77.70      8.28 o
   3  12  10       42.16       33.75      6.06 o
   4  12  10        2.55       -0.29      4.28 o
   5  12  10      115.47      103.02     11.27 o
   6  12  10       14.76       15.66      6.26 o
   7  12  10        1.38        4.39      5.32 o
  -4  13  10        2.68       -1.53      5.26 o
  -3  13  10       41.09       49.90      8.08 o
  -2  13  10       10.40        7.83      8.45 o
  -1  13  10        4.00       -0.08      5.17 o
   0  13  10        2.50        3.98      5.20 o
   1  13  10       67.80       81.13      8.72 o
   2  13  10        0.14       -4.63      4.63 o
   3  13  10       36.56       55.36      7.20 o
   4  13  10        3.35       -3.05      4.41 o
   5  13  10       17.54       10.65      6.89 o
   6  13  10        1.62       -0.63      5.63 o
  -2  14  10        4.72        8.77      9.08 o
  -1  14  10       23.59       22.21      7.08 o
   0  14  10       71.54       73.22      9.17 o
   1  14  10       14.40        7.61      5.70 o
   2  14  10        0.20        2.89      5.20 o
   3  14  10        3.80        1.63      5.04 o
   4  14  10        1.12       -5.95      5.95 o
   0 -12  11        0.14       -1.05      5.86 o
   1 -12  11       30.30       43.21     10.96 o
   2 -12  11        1.98       -6.61      7.36 o
   3 -12  11        5.27        5.80      5.98 o
  -3 -11  11        0.54        2.58      5.70 o
  -2 -11  11        0.03       -5.40      5.40 o
  -1 -11  11        4.91        2.32      6.73 o
   0 -11  11        2.04       -4.97      4.97 o
   1 -11  11       10.55        9.60      5.52 o
   2 -11  11        3.97        0.34      4.85 o
   3 -11  11        0.01        5.52      5.61 o
   4 -11  11        0.19       -0.11      5.63 o
   5 -11  11        2.84       -5.52      5.52 o
   6 -11  11        0.51       -2.19      6.26 o
  -4 -10  11       46.63       47.83      7.29 o
  -3 -10  11        2.76       -0.88      3.63 o
  -2 -10  11        0.00       -4.98      4.98 o
  -1 -10  11        4.49        2.26      5.04 o
   0 -10  11       52.50       58.13      6.23 o
   1 -10  11        0.58       -0.67      3.93 o
   2 -10  11       21.38       19.42      5.98 o
   3 -10  11        5.56        1.34      5.20 o
   4 -10  11        5.86        7.84      5.64 o
   5 -10  11        6.02       -4.38      5.20 o
   6 -10  11        0.42       -5.64      5.64 o
   7 -10  11        0.03       -3.10     10.02 o
  -5  -9  11        0.03        0.46      4.98 o
  -4  -9  11        5.95       12.95      3.86 o
  -3  -9  11       60.61       59.53      5.80 o
  -2  -9  11       83.96       63.31      7.74 o
  -1  -9  11        8.74        8.82      3.74 o
   0  -9  11       23.05       23.51      4.62 o
   1  -9  11       43.14       37.44      5.29 o
   2  -9  11        0.90       -3.18      6.73 o
   3  -9  11       10.38       20.96      5.86 o
   4  -9  11       10.04       -4.63      4.63 o
   5  -9  11       28.03       25.57      6.60 o
   6  -9  11       29.61       37.44      8.45 o
   7  -9  11       51.56       60.04      8.85 o
   8  -9  11       10.81       11.35      6.06 o
  -6  -8  11       15.28       16.83      5.85 o
  -5  -8  11        0.56        1.31      3.53 o
  -4  -8  11        6.26        3.31      3.53 o
  -3  -8  11       14.51        6.19      3.81 o
  -2  -8  11       27.85       42.74      5.38 o
  -1  -8  11        0.70       -2.87      2.87 o
   0  -8  11      208.37      195.92      7.68 o
   1  -8  11      141.35      137.77      8.12 o
   2  -8  11       18.98       22.60      4.63 o
   3  -8  11        0.71       11.85      5.30 o
   4  -8  11       33.03       38.04      6.63 o
   5  -8  11      108.73       83.90      9.07 o
   6  -8  11       89.34       82.71      8.95 o
   7  -8  11       34.90       39.46      7.39 o
   8  -8  11       59.25       80.18      9.14 o
   9  -8  11        0.25       13.40      5.93 o
  -7  -7  11       17.24       18.55      6.09 o
  -6  -7  11        0.06       -3.77      3.77 o
  -5  -7  11       50.04       51.03      4.48 o
  -4  -7  11        8.50        7.06      3.57 o
  -3  -7  11       12.11        9.38      3.16 o
  -2  -7  11        2.80        1.21      2.41 o
  -1  -7  11      142.80      152.69      6.44 o
   0  -7  11       11.21        4.44      2.87 o
   1  -7  11       16.21       25.94      3.51 o
   2  -7  11        0.12        4.97      3.26 o
   3  -7  11        1.38       -4.06      4.06 o
   4  -7  11        0.38        2.18      4.41 o
   5  -7  11        1.86        8.33      5.08 o
   6  -7  11        5.34        1.17      4.85 o
   7  -7  11       16.23       20.43      7.20 o
   8  -7  11        0.15       -3.64      4.81 o
   9  -7  11        9.18        9.08      9.39 o
  -7  -6  11        1.75        3.15      6.73 o
  -6  -6  11       17.19       20.04      3.72 o
  -5  -6  11        3.25        2.80      2.92 o
  -4  -6  11        2.85       -2.43      2.73 o
  -3  -6  11       96.42       94.50      4.51 o
  -2  -6  11       78.94       87.57      4.39 o
  -1  -6  11        5.37        2.24      2.21 o
   0  -6  11      235.35      220.87      6.99 o
   1  -6  11      352.42      357.46      9.00 o
   2  -6  11      397.73      380.70      9.42 o
   3  -6  11        7.39        5.22      3.66 o
   4  -6  11       14.60       17.33      4.02 o
   5  -6  11       57.49       56.93      5.93 o
   6  -6  11      143.70      160.66     22.89 o
   7  -6  11       26.18       30.06      4.20 o
   8  -6  11       15.23       19.67      4.05 o
   9  -6  11       11.00       13.31      4.46 o
  10  -6  11        2.07       -4.23      5.98 o
  -8  -5  11       21.07       35.18      7.20 o
  -7  -5  11       41.14       51.31      7.52 o
  -6  -5  11        6.21        5.97      3.98 o
  -5  -5  11       17.52       17.28      3.74 o
  -4  -5  11       18.53       13.57      2.73 o
  -3  -5  11       88.57       92.01      4.07 o
  -2  -5  11      182.93      172.35      5.45 o
  -1  -5  11      275.50      259.17      6.72 o
   0  -5  11        6.64        5.61      2.29 o
   1  -5  11        0.92        3.75      2.43 o
   2  -5  11      113.25       93.99      4.94 o
   3  -5  11        5.13        3.03      2.04 o
   4  -5  11      182.55      182.55      5.99 o
   5  -5  11      230.65      241.31      8.12 o
   6  -5  11       10.25       14.12      3.33 o
   7  -5  11        7.30        2.18      2.98 o
   8  -5  11       44.90       62.44      6.56 o
   9  -5  11       14.80        6.30      6.28 o
  10  -5  11       51.28       63.26     10.96 o
  -8  -4  11       53.42       63.74     20.20 o
  -7  -4  11       11.84       12.87      3.54 o
  -6  -4  11        0.41       -1.30      3.53 o
  -5  -4  11       92.25       87.82      5.34 o
  -4  -4  11        8.99       11.38      2.28 o
  -3  -4  11       31.46       31.29      2.85 o
  -2  -4  11       14.19        9.97      2.49 o
  -1  -4  11        0.15        2.41      2.32 o
   0  -4  11       11.97        9.71      2.48 o
   1  -4  11       76.39       71.34      3.59 o
   2  -4  11       71.94       64.13      5.09 o
   3  -4  11       25.66       14.19      2.64 o
   4  -4  11      355.54      322.06     11.51 o
   5  -4  11       28.46       19.94      2.94 o
   6  -4  11        5.57        3.63      3.01 o
   7  -4  11        1.75        0.72      2.93 o
   8  -4  11        9.65        0.07      4.89 o
   9  -4  11       41.25       45.41      9.39 o
  10  -4  11       70.72       94.56     10.29 o
  11  -4  11        7.70        6.35      6.51 o
  -8  -3  11       25.47       37.18      4.39 o
  -7  -3  11       24.23       30.78      4.27 o
  -6  -3  11       10.74       14.30      3.09 o
  -5  -3  11       24.14       26.28      3.23 o
  -4  -3  11       82.78       76.66      4.03 o
  -3  -3  11      366.55      384.07      7.54 o
  -2  -3  11       31.31       27.89      2.62 o
  -1  -3  11      756.60      780.29     13.35 o
   0  -3  11        6.13        5.70      2.19 o
   1  -3  11       12.95       12.45      2.28 o
   2  -3  11       21.03       21.88      2.60 o
   3  -3  11     1772.31     1828.42     25.45 o
   4  -3  11       20.50       24.99      3.16 o
   5  -3  11      198.52      215.64      6.74 o
   6  -3  11        9.46        4.86      2.58 o
   7  -3  11        2.28        5.89      3.08 o
   8  -3  11        0.63        9.32      3.37 o
   9  -3  11       41.46       45.56      7.41 o
  10  -3  11        1.80        4.24     10.02 o
  11  -3  11       27.98       39.38      7.64 o
  -9  -2  11        8.17        5.43      5.93 o
  -8  -2  11       51.24       52.85      5.08 o
  -7  -2  11       23.59       27.53      4.22 o
  -6  -2  11       17.45       10.98      3.24 o
  -5  -2  11       24.56       27.59      4.30 o
  -4  -2  11       13.55       14.52      2.61 o
  -3  -2  11      252.36      261.76      6.60 o
  -2  -2  11      124.81      109.20      6.53 o
  -1  -2  11      169.64      157.06      4.46 o
   0  -2  11       47.97       33.98      2.48 o
   1  -2  11      179.47      176.36      4.82 o
   2  -2  11       46.46       48.27      2.93 o
   3  -2  11       16.04       17.69      2.96 o
   4  -2  11      168.43      151.60      6.14 o
   5  -2  11       21.43       24.60      2.94 o
   6  -2  11       18.05       31.24      3.44 o
   7  -2  11        1.92       10.67      3.14 o
   8  -2  11       32.50       33.58      5.29 o
   9  -2  11        2.07        1.79      4.21 o
  10  -2  11      127.21      129.81     10.63 o
  11  -2  11       17.00       27.53      6.86 o
  -9  -1  11        9.25        6.30      3.48 o
  -8  -1  11        4.92        5.50      3.28 o
  -7  -1  11       61.24       62.62      5.70 o
  -6  -1  11        0.31        3.80      2.60 o
  -5  -1  11       42.57       40.98      3.65 o
  -4  -1  11        0.97       -0.80      2.26 o
  -3  -1  11        3.16        4.44      2.19 o
  -2  -1  11       23.67       21.14      2.58 o
  -1  -1  11      174.07      170.14      5.27 o
   0  -1  11       10.70        7.29      1.83 o
   1  -1  11       84.18       70.21      3.03 o
   2  -1  11       26.74       15.89      1.96 o
   3  -1  11      237.43      247.81      5.32 o
   4  -1  11      179.51      166.10      6.72 o
   5  -1  11       56.07       55.92      3.59 o
   6  -1  11       36.35       38.55      2.93 o
   7  -1  11      350.61      348.34      8.12 o
   8  -1  11      167.25      152.14      8.25 o
   9  -1  11       90.82      101.43      7.34 o
  10  -1  11       22.71       30.35      6.41 o
  11  -1  11        2.32       10.02      5.54 o
  -9   0  11        0.42        1.26      2.90 o
  -8   0  11       35.50       34.83      4.94 o
  -7   0  11        0.03       -0.17      5.43 o
  -6   0  11      362.39      377.63      9.29 o
  -5   0  11        0.00        0.86      2.28 o
  -4   0  11      152.62      151.96      5.88 o
  -3   0  11        0.60       -1.92      1.92 o
  -2   0  11      561.30      524.49      8.97 o
  -1   0  11        9.84        8.72      1.81 o
   0   0  11      103.83      104.89      3.79 o
   1   0  11        0.38       -1.41      1.41 o
   2   0  11      878.17      869.31     12.48 o
   3   0  11        0.91       -0.28      1.79 o
   4   0  11      350.38      388.63      8.68 o
   5   0  11        3.72       15.97      5.95 o
   6   0  11      312.74      298.79      8.10 o
   7   0  11        4.98        8.58      2.76 o
   8   0  11       62.40       59.35      6.02 o
   9   0  11        1.24        7.66      3.86 o
  10   0  11        6.38        7.04      5.31 o
  11   0  11        1.20        4.46      4.98 o
  -9   1  11        2.18       -1.57      3.87 o
  -8   1  11        3.89       -1.96      5.34 o
  -7   1  11       62.08       75.02      8.40 o
  -6   1  11        7.81        5.10      3.84 o
  -5   1  11       57.88       67.79      4.99 o
  -4   1  11       30.89       26.35      3.77 o
  -3   1  11       54.13       49.98      4.23 o
  -2   1  11        3.85        3.38      2.14 o
  -1   1  11      933.68      958.82     14.84 o
   0   1  11        0.88       -0.57      1.63 o
   1   1  11      234.20      216.45      6.53 o
   2   1  11        2.67       -1.46      1.46 o
   3   1  11     1003.84     1011.64     13.97 o
   4   1  11      354.30      375.30     10.79 o
   5   1  11       23.23       23.56      2.68 o
   6   1  11       98.72      110.22      4.59 o
   7   1  11      296.29      276.64     14.25 o
   8   1  11      139.56      111.40      6.67 o
   9   1  11       98.77      120.39      8.97 o
  10   1  11       22.25       22.67      5.64 o
  11   1  11       10.72       11.47      5.63 o
  12   1  11        2.52        5.01      7.83 o
  -9   2  11        9.79        4.57      6.37 o
  -8   2  11        3.75        5.22      5.93 o
  -7   2  11        6.29       12.20      4.46 o
  -6   2  11        2.92        1.68      3.62 o
  -5   2  11       30.43       23.74      3.80 o
  -4   2  11       57.76       53.79      4.57 o
  -3   2  11      305.31      288.63      8.67 o
  -2   2  11      868.40      875.03     15.99 o
  -1   2  11       98.16       99.39      4.27 o
   0   2  11       10.84       18.53      2.71 o
   1   2  11      369.16      357.63      7.35 o
   2   2  11       33.62       34.62      2.72 o
   3   2  11       23.74       18.00      2.14 o
   4   2  11      519.83      481.30     10.36 o
   5   2  11      270.33      253.87      6.31 o
   6   2  11      477.19      503.10     11.22 o
   7   2  11       29.93       41.96      7.83 o
   8   2  11        1.02        1.09      3.77 o
   9   2  11        0.09       -1.57      3.98 o
  10   2  11       54.90       52.31      6.75 o
  11   2  11       26.20       27.24      8.14 o
  -9   3  11        2.57        2.06      4.30 o
  -8   3  11        8.78       18.74     11.58 o
  -7   3  11      156.70      174.09      9.40 o
  -6   3  11        0.40       -3.51      3.51 o
  -5   3  11       43.46       37.76      4.45 o
  -4   3  11       91.81       91.15      5.73 o
  -3   3  11       35.35       40.16      4.14 o
  -2   3  11        6.45        2.77      2.41 o
  -1   3  11      397.10      409.65      9.01 o
   0   3  11       83.27       66.43      3.51 o
   1   3  11       34.63       40.59      2.87 o
   2   3  11       21.97       13.61      2.09 o
   3   3  11      189.25      174.02      5.00 o
   4   3  11        6.00        3.42      1.79 o
   5   3  11      135.93      121.53      4.39 o
   6   3  11        0.32        4.27      3.26 o
   7   3  11       38.31       44.76      4.53 o
   8   3  11        0.24        3.10      3.52 o
   9   3  11        1.28        1.91      3.91 o
  10   3  11        2.78        6.26      6.26 o
  11   3  11       20.60       19.10      7.20 o
  -9   4  11        9.73        8.16      5.15 o
  -8   4  11       57.37       61.81     13.15 o
  -7   4  11        1.95        4.81      4.37 o
  -6   4  11      100.75      107.77      7.62 o
  -5   4  11      225.42      210.37      9.52 o
  -4   4  11        2.15       -0.02      3.08 o
  -3   4  11       62.97       52.40      4.09 o
  -2   4  11       56.71       52.05      3.91 o
  -1   4  11       96.16       83.31      4.44 o
   0   4  11     2400.49     2403.89     34.88 o
   1   4  11      279.68      312.86      6.88 o
   2   4  11      544.11      532.05     15.38 o
   3   4  11       12.82       10.63      2.36 o
   4   4  11      303.86      277.18      6.00 o
   5   4  11      142.45      124.03      4.06 o
   6   4  11      250.02      256.15      8.62 o
   7   4  11        0.06       -0.40      2.75 o
   8   4  11      139.05      151.95      8.30 o
   9   4  11       50.22       62.97      6.28 o
  10   4  11       67.36       65.44      9.39 o
  11   4  11        5.40        1.26      5.95 o
  -9   5  11        0.28        9.71      9.08 o
  -8   5  11       71.85       78.66      8.93 o
  -7   5  11       42.76       52.04      7.62 o
  -6   5  11       39.02       32.64      5.33 o
  -5   5  11      130.83      145.03      8.65 o
  -4   5  11        6.85        2.16      3.40 o
  -3   5  11      604.78      593.57     16.36 o
  -2   5  11      124.19      116.80      5.43 o
  -1   5  11      125.14      127.10      5.31 o
   1   5  11       79.33       75.66      4.22 o
   2   5  11      289.63      259.15      6.72 o
   3   5  11      174.13      162.96      5.14 o
   4   5  11      367.12      388.07      7.84 o
   5   5  11      491.77      462.42      9.88 o
   6   5  11      173.57      172.08      7.17 o
   7   5  11        0.02        1.86      2.64 o
   8   5  11       24.96       27.09      4.53 o
   9   5  11       54.06       32.25      7.20 o
  10   5  11       70.64       76.72      9.71 o
  11   5  11       43.78       59.18      8.77 o
  -8   6  11       68.90       70.26      9.07 o
  -7   6  11       25.12       28.73      6.75 o
  -6   6  11       23.47       37.33      6.73 o
  -5   6  11        0.14        0.15      6.89 o
  -4   6  11        0.12       -3.97      3.97 o
  -3   6  11        9.93        8.44      3.12 o
  -2   6  11       61.73       55.71      4.61 o
  -1   6  11       43.76       40.41      3.93 o
   0   6  11       79.29       74.17      5.57 o
   1   6  11      375.88      355.55      9.17 o
   2   6  11       25.87       28.39      6.25 o
   3   6  11       13.08       13.13      2.78 o
   4   6  11       65.86       62.81      3.98 o
   5   6  11       42.56       48.00      7.25 o
   6   6  11      113.56       97.77      5.66 o
   7   6  11       15.60       13.31      3.77 o
   8   6  11       40.09       23.79      5.95 o
   9   6  11        1.28        3.76      5.01 o
  10   6  11      152.90      155.00     12.52 o
  11   6  11        4.65       10.34      6.26 o
  -8   7  11        0.06       12.48      6.28 o
  -7   7  11       35.98       65.80     21.77 o
  -6   7  11       15.35       21.66      6.51 o
  -5   7  11       47.91       49.11      7.08 o
  -4   7  11       20.37       24.42      6.09 o
  -3   7  11      131.02      147.28      7.36 o
  -2   7  11        5.74       25.06      4.79 o
  -1   7  11     1369.81     1409.27     31.82 o
   0   7  11        9.38        5.33      2.88 o
   1   7  11       43.25       59.78      5.47 o
   2   7  11        0.00       -2.10      2.10 o
   3   7  11      510.60      485.93     12.16 o
   4   7  11       35.87       27.80      3.66 o
   5   7  11      112.61      109.96      6.08 o
   6   7  11       11.86       18.51      5.32 o
   7   7  11       29.14       23.04      4.19 o
   8   7  11        9.69        4.70      4.70 o
   9   7  11       29.55       28.81      6.89 o
  10   7  11        7.69       14.40      5.95 o
  -8   8  11        1.79       -4.70      8.14 o
  -7   8  11        0.43       -1.32      5.08 o
  -6   8  11       17.05       14.71      6.19 o
  -5   8  11       36.06       28.21      6.53 o
  -4   8  11        5.64        1.44      7.52 o
  -3   8  11        2.05       12.59      4.63 o
  -2   8  11      146.49      154.11      7.23 o
  -1   8  11        8.31       11.56      3.22 o
   0   8  11       36.21       30.80      3.92 o
   1   8  11        2.87        5.52      2.57 o
   2   8  11       43.15       46.70      3.77 o
   3   8  11        1.19        3.45      2.70 o
   4   8  11      222.66      221.54     10.29 o
   5   8  11       69.46       65.36      5.17 o
   6   8  11       29.99       36.66      4.87 o
   7   8  11       55.47       45.72      7.20 o
   8   8  11       12.53       10.34      5.01 o
   9   8  11        3.65        1.26      4.70 o
  10   8  11       45.23       39.76      7.20 o
  -7   9  11       24.45       17.87      6.86 o
  -6   9  11        9.99       17.88      6.28 o
  -5   9  11        2.40        9.18      5.40 o
  -4   9  11        1.90        4.30      4.95 o
  -3   9  11        1.89       -2.57      4.53 o
  -2   9  11       98.77       96.01      7.10 o
  -1   9  11      109.05      129.48      7.87 o
   0   9  11      114.40      116.53      8.27 o
   1   9  11       60.41       85.00      5.02 o
   2   9  11       11.07       21.07      3.86 o
   3   9  11       26.84       30.50      5.42 o
   4   9  11      113.00      110.19      7.96 o
   5   9  11       17.67       10.96      5.80 o
   6   9  11       15.63       20.26      4.41 o
   7   9  11       72.48       67.95      8.45 o
   8   9  11       34.35       27.55      6.26 o
   9   9  11       64.85       64.82      8.14 o
  -6  10  11       77.70       93.45      9.96 o
  -5  10  11       17.04       14.53      6.09 o
  -4  10  11       16.68       14.35      5.64 o
  -3  10  11        0.57        5.41      4.85 o
  -2  10  11       44.63       36.98      8.93 o
  -1  10  11        1.18        6.67      4.45 o
   0  10  11      248.76      271.20      8.70 o
   1  10  11       14.15       12.30      3.20 o
   2  10  11      135.11      114.82     17.06 o
   3  10  11       47.59       33.37      7.20 o
   4  10  11      362.73      361.10     24.90 o
   5  10  11        0.06        8.69      4.06 o
   6  10  11       11.59       11.90      5.32 o
   7  10  11        9.00        8.45      5.32 o
   8  10  11       45.35       38.20      7.20 o
   9  10  11        5.85        5.95      5.01 o
  -6  11  11        0.38        3.71      5.84 o
  -5  11  11        0.65        5.83      5.64 o
  -4  11  11        2.26        5.50      5.17 o
  -3  11  11       26.83       31.32      6.73 o
  -2  11  11       72.41       78.66      7.02 o
  -1  11  11       41.10       41.47      6.69 o
   0  11  11        8.31        4.90      3.15 o
   1  11  11        0.97        1.53      4.51 o
   2  11  11       66.62       73.02      7.84 o
   3  11  11      253.23      237.38     11.95 o
   4  11  11       43.93       48.58      6.60 o
   5  11  11       12.44        6.99      4.51 o
   6  11  11        0.01       -1.57      5.01 o
   7  11  11       63.25       46.97      8.14 o
   8  11  11       62.61       60.12      8.14 o
  -5  12  11       31.62       41.02      9.24 o
  -4  12  11        1.13        1.87      5.26 o
  -3  12  11        3.62        7.73      5.57 o
  -2  12  11       31.75       42.60      7.46 o
  -1  12  11       17.05       18.53      6.41 o
   0  12  11       29.87       37.28      7.04 o
   1  12  11       54.73       38.16      6.75 o
   2  12  11        6.32       -1.39      4.51 o
   3  12  11       11.86        5.73      4.85 o
   4  12  11      107.73      114.80      9.05 o
   5  12  11       32.12       26.62      7.83 o
   6  12  11       47.51       37.26      7.83 o
   7  12  11        0.05        7.83      5.63 o
  -3  13  11       22.18       22.89      9.55 o
  -2  13  11        1.54        4.07      8.77 o
  -1  13  11       39.27       39.97      7.97 o
   0  13  11        0.90       -0.38      6.58 o
   1  13  11       49.21       45.40      7.49 o
   2  13  11        3.42       -1.88      5.08 o
   3  13  11        0.89        0.56      5.32 o
   4  13  11        4.83       -1.11      4.95 o
   5  13  11        0.16       -5.01      5.63 o
   6  13  11        0.42       -0.94      5.95 o
  -1  14  11       25.16       32.46     13.78 o
   0  14  11      102.05      122.55     11.28 o
   1  14  11       21.47       22.50      6.63 o
   2  14  11        2.18        0.33      5.20 o
   3  14  11        3.33        1.39      5.04 o
  -1 -11  12       26.15       34.13     12.37 o
   0 -11  12        4.77        3.76      7.83 o
   1 -11  12        0.01       -6.89      6.89 o
   2 -11  12        0.09        0.61      6.42 o
   3 -11  12        0.83       -2.21      5.40 o
   4 -11  12       18.09       14.99      6.86 o
   5 -11  12        0.07        1.84      6.06 o
  -3 -10  12        0.27       -4.74      4.74 o
  -2 -10  12       52.33       59.04      8.30 o
  -1 -10  12        5.30       -0.82      5.26 o
   0 -10  12       26.97       24.80      6.60 o
   1 -10  12        0.10        4.55      5.08 o
   2 -10  12        1.43       -2.80      4.85 o
   3 -10  12        2.10        3.69      5.48 o
   4 -10  12       23.51       23.56      7.20 o
   5 -10  12        0.01       -4.39      8.14 o
   6 -10  12       25.22       32.74      7.86 o
  -4  -9  12        1.66        3.01      5.51 o
  -3  -9  12        0.03       -2.70      3.56 o
  -2  -9  12       18.12       19.33      6.19 o
  -1  -9  12       11.31       10.43      9.55 o
   0  -9  12        0.45        9.19      4.25 o
   1  -9  12        1.58        1.53      4.53 o
   2  -9  12        1.94        1.46      4.59 o
   3  -9  12       18.23       18.67      6.09 o
   4  -9  12        0.51       -0.63      4.87 o
   5  -9  12        1.59       -1.29      9.55 o
   6  -9  12       25.72       17.30      6.95 o
   7  -9  12       19.22       15.65      9.86 o
  -5  -8  12       12.36       10.42      3.48 o
  -4  -8  12        1.55        4.30      4.33 o
  -3  -8  12       25.39       21.68      4.45 o
  -2  -8  12       26.95       26.26      5.06 o
  -1  -8  12        2.95       -0.56      3.65 o
   0  -8  12       44.82       38.10      5.29 o
   1  -8  12      101.30       92.98      7.16 o
   2  -8  12       41.86       36.08      6.64 o
   3  -8  12       22.30       32.59      7.99 o
   4  -8  12        0.29        6.42      5.09 o
   5  -8  12       14.84       17.09      6.30 o
   6  -8  12        2.48       -1.09      5.04 o
   7  -8  12        0.17       10.74      5.70 o
   8  -8  12        4.92       -3.60      5.12 o
  -6  -7  12        0.01       -1.79      3.23 o
  -5  -7  12        6.23        8.01      3.48 o
  -4  -7  12       26.35       25.30      4.55 o
  -3  -7  12      158.84      176.79      8.81 o
  -2  -7  12        3.28        7.50      3.26 o
  -1  -7  12       33.95       39.60      4.50 o
   0  -7  12        0.00       -3.08      3.08 o
   1  -7  12        4.83        1.37      3.72 o
   2  -7  12        0.04       -4.09      4.09 o
   3  -7  12      165.00      181.03     11.23 o
   4  -7  12       38.37       32.94      6.23 o
   5  -7  12      159.45      185.85     17.53 o
   6  -7  12        0.18        6.25      5.80 o
   7  -7  12       12.88       14.15      6.01 o
   8  -7  12        0.46        0.03      5.04 o
   9  -7  12       21.85       22.86     10.65 o
  -7  -6  12       10.10        3.31      5.86 o
  -6  -6  12        0.37        0.82      3.08 o
  -5  -6  12        2.41        5.87      3.14 o
  -4  -6  12        1.69        4.90      3.21 o
  -3  -6  12       12.48       19.75      3.51 o
  -2  -6  12       31.45       32.08      4.21 o
  -1  -6  12       43.44       38.82      4.44 o
   0  -6  12       24.94       21.84      3.69 o
   1  -6  12      204.89      202.78      7.85 o
   2  -6  12        0.44       -2.39      2.89 o
   3  -6  12        8.63        4.99      4.21 o
   4  -6  12      105.68       91.98      9.24 o
   5  -6  12       77.59       76.89      8.16 o
   6  -6  12       45.39       49.58      7.04 o
   7  -6  12       10.12       11.03      5.42 o
   8  -6  12       29.60       29.05      6.51 o
   9  -6  12        0.39       -2.19      7.52 o
  10  -6  12       19.05       11.58     10.02 o
  -7  -5  12        0.21        1.21      3.61 o
  -6  -5  12       25.79       22.53      6.35 o
  -5  -5  12       41.18       36.44      4.84 o
  -4  -5  12        6.15        8.53      2.85 o
  -3  -5  12      189.03      196.19      5.71 o
  -2  -5  12       66.33       62.05      4.42 o
  -1  -5  12       68.43       62.14      4.38 o
   0  -5  12        3.92        1.23      2.68 o
   1  -5  12       14.36        8.88      2.84 o
   2  -5  12      166.80      141.60      6.27 o
   3  -5  12       28.90       24.81      3.79 o
   4  -5  12       89.17       82.81      6.28 o
   5  -5  12      153.42      163.86     11.71 o
   6  -5  12       25.30       29.54      4.97 o
   7  -5  12       73.31       59.31      6.16 o
   8  -5  12      109.37      116.39      8.17 o
   9  -5  12        0.79       -1.39      5.84 o
  10  -5  12       20.79       22.28     12.68 o
  -7  -4  12        8.66       11.38      3.67 o
  -6  -4  12       81.41       78.57      6.86 o
  -5  -4  12       10.36        8.98      4.11 o
  -4  -4  12      389.27      397.51      9.53 o
  -3  -4  12        8.13        4.19      2.41 o
  -2  -4  12        6.50        5.99      2.41 o
  -1  -4  12       12.18        7.16      3.21 o
   0  -4  12      134.83      132.77      7.36 o
   1  -4  12       67.07       65.88      4.39 o
   2  -4  12       28.19       31.26      3.10 o
   3  -4  12        1.34        2.55      2.49 o
   4  -4  12      106.83      111.05      5.58 o
   5  -4  12        0.58       -1.68      2.71 o
   6  -4  12      137.32      165.67      7.42 o
   7  -4  12        0.02       -3.23      3.45 o
   8  -4  12       24.56       30.55      5.11 o
   9  -4  12        0.20        7.62      9.24 o
  10  -4  12        4.96       11.17      7.67 o
  -8  -3  12       10.05        9.50      3.67 o
  -7  -3  12        0.00       -2.96      2.96 o
  -6  -3  12        0.25       -2.99      2.99 o
  -5  -3  12        0.31       -3.03      3.03 o
  -4  -3  12       18.02       10.77      3.01 o
  -3  -3  12        0.03       -0.90      2.25 o
  -2  -3  12       15.47       15.75      2.64 o
  -1  -3  12        1.44       -0.09      2.10 o
   0  -3  12        8.55        6.69      3.01 o
   1  -3  12      101.97       87.71      4.76 o
   2  -3  12        0.15       -2.06      2.22 o
   3  -3  12     1719.99     1756.44     32.85 o
   4  -3  12        0.64       -0.90      2.40 o
   5  -3  12       25.73       12.82      2.94 o
   6  -3  12        2.42       -2.00      2.39 o
   7  -3  12       53.86       61.47      6.04 o
   8  -3  12       16.26       21.72      4.99 o
   9  -3  12      150.20      155.61     11.63 o
  10  -3  12        1.09        5.32      5.75 o
  11  -3  12        2.23        4.66      6.30 o
  -8  -2  12        0.53        3.17      5.01 o
  -7  -2  12       20.52       27.09      5.13 o
  -6  -2  12       77.28       65.86      5.84 o
  -5  -2  12       14.19       14.07      3.44 o
  -4  -2  12       65.27       59.95      4.21 o
  -3  -2  12       57.22       65.18      4.14 o
  -2  -2  12      604.80      606.63     12.03 o
  -1  -2  12       16.24       15.52      2.60 o
   0  -2  12        7.28        6.33      2.02 o
   1  -2  12       61.49       59.22      4.74 o
   2  -2  12       60.96       64.81      3.74 o
   3  -2  12       41.78       34.73      4.33 o
   4  -2  12       72.73       79.11      5.10 o
   5  -2  12        7.15        6.44      2.52 o
   6  -2  12       18.27       14.16      2.72 o
   7  -2  12       81.37      131.54     11.15 o
   8  -2  12        9.01        9.72      4.45 o
   9  -2  12        3.39       -0.52      5.20 o
  10  -2  12        0.72       -0.15      5.31 o
  11  -2  12       46.57       39.21      7.75 o
  -8  -1  12        4.27        6.30      3.72 o
  -7  -1  12       58.21       57.39      5.75 o
  -6  -1  12        0.23        0.00      7.83 o
  -5  -1  12        3.41        6.89      3.81 o
  -4  -1  12       19.72       18.76      3.10 o
  -3  -1  12       57.73       51.83      3.95 o
  -2  -1  12      116.83      105.29      5.11 o
  -1  -1  12      634.72      607.47     11.90 o
   0  -1  12       14.83       12.76      2.29 o
   1  -1  12       56.88       59.70      3.44 o
   2  -1  12      307.99      297.67      6.44 o
   3  -1  12      116.77      108.08      4.92 o
   4  -1  12      123.55      122.20      5.15 o
   5  -1  12       32.35       29.64      3.09 o
   6  -1  12       12.16       17.26      2.52 o
   7  -1  12       25.88       30.05      3.82 o
   8  -1  12       65.14       60.40      6.02 o
   9  -1  12       31.33       28.15      5.20 o
  10  -1  12        3.64       -3.91      5.09 o
  11  -1  12        0.85       -2.15      5.26 o
  -8   0  12       10.30        8.69      6.23 o
  -7   0  12        0.34       -2.96      5.17 o
  -6   0  12       64.50       80.06     11.53 o
  -5   0  12        0.12       10.54      5.51 o
  -4   0  12      118.72      108.65      6.06 o
  -3   0  12        0.06       -1.61      2.79 o
  -2   0  12      245.26      249.62      7.23 o
  -1   0  12        2.64        2.85      1.99 o
   0   0  12       11.60       10.70      2.20 o
   1   0  12        0.40       -1.41      1.72 o
   2   0  12       55.16       49.39      3.26 o
   3   0  12        0.03       -0.33      2.22 o
   4   0  12      812.22      764.17     27.48 o
   5   0  12        0.00       24.74      6.89 o
   6   0  12      103.76      117.61      5.59 o
   7   0  12        3.52        1.97      3.49 o
   8   0  12      283.42      268.19     10.29 o
   9   0  12        5.51        7.20      4.08 o
  10   0  12       37.02       41.63      7.20 o
  11   0  12        0.01       -4.85      4.85 o
  -8   1  12        4.18        8.72      6.06 o
  -7   1  12       17.18       23.64      6.63 o
  -6   1  12        0.16        1.98      3.77 o
  -5   1  12        0.12        0.96      3.35 o
  -4   1  12       13.17        6.71      3.35 o
  -3   1  12       54.94       50.00      4.44 o
  -2   1  12      133.33      109.20      6.37 o
  -1   1  12      810.23      807.52     19.05 o
   0   1  12       30.26       30.48      2.98 o
   1   1  12       64.78       66.81      3.92 o
   2   1  12      232.35      203.61      5.66 o
   3   1  12      236.07      216.02      7.39 o
   4   1  12      142.12      160.28      6.63 o
   5   1  12      172.27      154.06      6.00 o
   6   1  12       41.27       42.89      5.61 o
   7   1  12       28.77       31.02      7.04 o
   8   1  12       96.28       98.00      7.75 o
   9   1  12        7.86        9.70      4.76 o
  10   1  12       32.01       40.05      6.41 o
  11   1  12        1.07       -0.47      4.87 o
  -8   2  12       78.91       71.09      9.27 o
  -7   2  12       41.53       34.17      5.63 o
  -6   2  12        1.72        6.11      3.88 o
  -5   2  12       35.02       26.87      4.82 o
  -4   2  12        2.67       -0.04      3.77 o
  -3   2  12      185.75      173.30      7.10 o
  -2   2  12      118.24      133.76      6.76 o
  -1   2  12       87.85       90.56      4.64 o
   0   2  12       50.05       51.58      3.69 o
   1   2  12       89.81       73.52      4.11 o
   2   2  12        3.56        4.83      2.60 o
   3   2  12       89.17       84.30      4.69 o
   4   2  12        0.11       -2.66      2.66 o
   5   2  12        6.05        6.69      2.54 o
   6   2  12        8.76        5.04      2.43 o
   7   2  12        0.66        0.47      3.98 o
   8   2  12       59.35       66.37      6.97 o
   9   2  12        0.55       -2.38      4.14 o
  10   2  12       94.50       95.27      8.52 o
  11   2  12       22.03       25.36      8.45 o
  -8   3  12       15.38       25.25      7.22 o
  -7   3  12       11.47       12.78      4.86 o
  -6   3  12        9.89        9.40      4.57 o
  -5   3  12       24.29       32.95      5.24 o
  -4   3  12       59.11       54.07      5.10 o
  -3   3  12      609.04      615.29     14.12 o
  -2   3  12       49.63       40.68      3.76 o
  -1   3  12      466.67      491.91     12.31 o
   0   3  12       13.97       19.43      2.76 o
   1   3  12       16.11       11.48      2.76 o
   2   3  12        8.16        5.82      2.73 o
   3   3  12     1563.67     1488.51     25.41 o
   4   3  12        6.64        9.42      2.51 o
   5   3  12      268.04      294.85      7.79 o
   6   3  12       14.75       15.84      3.11 o
   7   3  12       17.12       15.24      4.53 o
   8   3  12        4.34        4.85      3.98 o
   9   3  12       65.08       76.62      7.29 o
  10   3  12       10.23       11.58      6.89 o
  11   3  12       52.24       46.34      9.71 o
  -8   4  12       64.39       60.44     12.21 o
  -7   4  12        0.06       -4.85      4.85 o
  -6   4  12        2.03       -2.41      3.91 o
  -5   4  12       86.21       86.64      7.16 o
  -4   4  12       23.02       14.85      4.33 o
  -3   4  12       10.66        7.25      3.31 o
  -2   4  12        2.49        0.08      2.80 o
  -1   4  12       16.74       12.04      2.97 o
   0   4  12       16.25       15.37      3.05 o
   1   4  12       74.18       85.49      9.71 o
   2   4  12       42.57       36.97      3.67 o
   3   4  12       12.48        5.00      3.30 o
   4   4  12      352.05      341.71      8.47 o
   5   4  12       92.08       81.71      5.24 o
   6   4  12       51.18       57.28      6.09 o
   7   4  12        0.61       -0.29      3.42 o
   8   4  12       11.03        2.05      5.48 o
   9   4  12       27.71       22.69      5.20 o
  10   4  12      129.04      148.74     13.15 o
  11   4  12        9.65       14.40      7.20 o
  -8   5  12       59.54       84.86     13.78 o
  -7   5  12        9.17        7.20      7.52 o
  -6   5  12        3.47        2.37      8.61 o
  -5   5  12       13.30        8.26      5.48 o
  -4   5  12       31.35       26.40      5.98 o
  -3   5  12      236.99      230.19     10.57 o
  -2   5  12      311.47      295.32      9.11 o
  -1   5  12      541.54      512.51     13.29 o
   0   5  12       31.12       43.68      7.64 o
   1   5  12       25.73       28.43      3.67 o
   2   5  12      147.59      137.43      6.32 o
   3   5  12      182.83      151.22      5.82 o
   4   5  12      214.86      213.32      6.56 o
   5   5  12      309.01      285.99      8.62 o
   6   5  12       13.83       13.31      3.98 o
   7   5  12        0.04        1.57      3.54 o
   8   5  12       24.33       33.36      5.20 o
   9   5  12        3.25        7.83      5.63 o
  10   5  12       27.98       24.11      7.52 o
  11   5  12        3.54        2.19      6.26 o
  -8   6  12        3.01        3.86      5.40 o
  -7   6  12        0.94       -4.71      4.76 o
  -6   6  12      298.71      339.37     15.72 o
  -5   6  12        5.79       -1.60      4.53 o
  -4   6  12      186.65      170.75     11.07 o
  -3   6  12        2.07        0.83      5.80 o
  -2   6  12       79.28       82.44      6.56 o
  -1   6  12        0.59        0.20      2.68 o
   0   6  12        7.12        2.51      2.97 o
   1   6  12      339.10      343.61      9.19 o
   2   6  12      145.79      141.02      6.03 o
   3   6  12       10.29       10.58      3.24 o
   4   6  12       26.19       31.12      3.78 o
   5   6  12      164.62      122.32      8.19 o
   6   6  12      238.45      226.45     10.96 o
   7   6  12       66.15       66.87      6.30 o
   8   6  12       20.82       20.36      6.26 o
   9   6  12        0.28       -0.94      5.32 o
  10   6  12        6.53        8.45      6.58 o
  -7   7  12        0.08       -4.98      4.98 o
  -6   7  12        1.15       -1.81      5.17 o
  -5   7  12        2.58        0.63      5.09 o
  -4   7  12        0.02        2.20      4.51 o
  -3   7  12        2.53       -3.77      6.42 o
  -2   7  12       46.58       49.24      5.88 o
  -1   7  12       61.07       53.98      4.89 o
   0   7  12        0.84       -2.64      2.64 o
   1   7  12      326.24      355.28      9.71 o
   2   7  12       11.75       11.88      2.88 o
   3   7  12      509.71      506.45     11.07 o
   4   7  12       72.43       57.96      6.09 o
   5   7  12       52.79       39.77      5.31 o
   6   7  12        0.00        2.32      3.52 o
   7   7  12       57.36       59.11      5.98 o
   8   7  12        0.25        0.31      4.70 o
   9   7  12      184.49      181.62     13.78 o
  10   7  12       18.14        7.20      6.58 o
  -7   8  12        4.44        6.33      5.86 o
  -6   8  12        0.01        4.66      5.75 o
  -5   8  12       11.75       12.41      6.01 o
  -4   8  12       38.41       40.24      7.09 o
  -3   8  12       14.53        6.81      4.76 o
  -2   8  12       55.93       57.04      5.78 o
  -1   8  12        1.23        4.80      3.09 o
   0   8  12       31.23       35.71      4.16 o
   1   8  12       32.97       32.34      4.16 o
   2   8  12       14.44       13.88      2.94 o
   3   8  12       60.23       58.84      4.88 o
   4   8  12      131.41      153.33      9.08 o
   5   8  12       44.23       44.26      6.58 o
   6   8  12       19.19       17.17      5.32 o
   7   8  12       29.69       43.52      7.52 o
   8   8  12        0.41       -3.76      4.70 o
   9   8  12        7.74        4.70      5.63 o
  10   8  12        1.53       -1.57      5.01 o
  -6   9  12        5.48        5.55      5.86 o
  -5   9  12       16.26       17.69      6.20 o
  -4   9  12        1.77       15.07      5.61 o
  -3   9  12        5.68        1.60      4.95 o
  -2   9  12      172.64      162.52      8.96 o
  -1   9  12      290.08      302.72      9.69 o
   0   9  12        0.16        1.98      2.89 o
   1   9  12       14.89       11.51      3.38 o
   2   9  12      115.92      113.04      6.94 o
   3   9  12      112.80      115.03     10.02 o
   4   9  12        1.81        3.45      3.98 o
   5   9  12        7.33        5.32      3.98 o
   6   9  12        0.13        0.09      3.74 o
   7   9  12       18.99       15.03      5.95 o
   8   9  12       13.12       10.96      5.95 o
   9   9  12        2.53        3.76      5.32 o
  -6  10  12       39.72       61.17     14.09 o
  -5  10  12        6.34        3.69      6.73 o
  -4  10  12        4.84        2.60      6.73 o
  -3  10  12        2.52        0.79      5.08 o
  -2  10  12       69.21       63.87      6.70 o
  -1  10  12       21.86       21.90      4.55 o
   0  10  12       66.49       85.32      5.77 o
   1  10  12       12.04        5.16      3.91 o
   2  10  12        6.65       10.40      5.08 o
   3  10  12       25.51       34.23      5.86 o
   4  10  12      152.15      133.93      9.51 o
   5  10  12        1.33        2.43      4.09 o
   6  10  12      199.27      185.06     13.78 o
   7  10  12        0.66       -0.31      5.32 o
   8  10  12       53.96       56.68      8.45 o
  -5  11  12        8.12       15.07      6.53 o
  -4  11  12        0.08       -2.68     12.21 o
  -3  11  12        0.35        5.29      5.12 o
  -2  11  12       51.01       49.56      7.49 o
  -1  11  12       35.95       21.26      4.69 o
   0  11  12        0.45       -1.11      3.72 o
   1  11  12       26.96       19.42      5.75 o
   2  11  12       35.60       34.45      6.42 o
   3  11  12       11.97        7.14      4.98 o
   4  11  12        0.05       -0.24      4.37 o
   5  11  12       43.88       62.51      7.18 o
   6  11  12        5.83       13.47      6.26 o
   7  11  12        3.26       11.90      5.95 o
  -4  12  12        0.01        2.18      5.84 o
  -3  12  12        3.14        8.97      5.93 o
  -2  12  12        8.59       23.19      6.32 o
  -1  12  12       63.17       79.93      9.62 o
   0  12  12       17.44       18.54      6.41 o
   1  12  12       52.39       48.15      7.52 o
   2  12  12       30.12       20.75      6.09 o
   3  12  12        1.54       -1.04      4.76 o
   4  12  12        1.18       10.93      7.67 o
   5  12  12       27.76       23.17      7.83 o
   6  12  12        2.67        2.50      5.95 o
  -2  13  12       32.19       27.55     10.65 o
  -1  13  12       68.66       80.81     14.56 o
   0  13  12       13.52       13.07      6.30 o
   1  13  12       17.78       14.45      6.42 o
   2  13  12       11.63        7.29      5.42 o
   3  13  12       53.10       54.84      7.86 o
   4  13  12        4.02       -0.61      5.08 o
   5  13  12       31.42       55.42     10.02 o
   1  14  12        6.90       11.58      6.63 o
   2  14  12        3.78        5.58      5.96 o
   1 -11  13        1.69        5.32      8.14 o
   2 -11  13        4.67        8.95      6.23 o
  -2 -10  13        0.30        3.35      6.06 o
  -1 -10  13        5.15        9.77      6.09 o
   0 -10  13       16.69        7.52      7.83 o
   1 -10  13        0.00        7.51      5.40 o
   2 -10  13        0.03        5.40      5.48 o
   3 -10  13        0.09       -4.87      4.87 o
   4 -10  13        0.91        0.70      5.86 o
   5 -10  13        0.46        0.88      8.93 o
  -3  -9  13       10.83       12.49      9.71 o
  -2  -9  13        3.89        3.42      5.86 o
  -1  -9  13        0.05        0.14      5.30 o
   0  -9  13        9.76       13.38      6.11 o
   1  -9  13        0.28       -4.41      4.41 o
   2  -9  13       11.47        8.25      8.14 o
   3  -9  13       61.86       76.64     15.34 o
   4  -9  13        0.07       -5.09      5.09 o
   5  -9  13       14.32       21.00      6.60 o
   6  -9  13        0.58       -1.45      5.72 o
   7  -9  13        0.41        0.70      5.70 o
  -4  -8  13        9.29        8.45      4.28 o
  -3  -8  13        4.22       10.72      5.79 o
  -2  -8  13        8.87        7.73      5.48 o
  -1  -8  13       43.30       44.24      6.44 o
   0  -8  13       64.27       55.94      9.79 o
   1  -8  13       32.07       32.76      6.41 o
   2  -8  13       12.33       11.76      5.42 o
   3  -8  13        0.04        1.90      5.04 o
   4  -8  13        5.65       -0.73      7.67 o
   5  -8  13        1.99       -4.62      4.97 o
   6  -8  13        1.25       -4.76      4.76 o
   7  -8  13        3.54        8.93      5.79 o
   8  -8  13       33.76       40.39     10.65 o
  -5  -7  13        8.79       13.51      3.74 o
  -4  -7  13       10.16        5.33      4.38 o
  -3  -7  13        0.13       -4.87      4.87 o
  -2  -7  13        9.92        3.81      4.09 o
  -1  -7  13        0.03       -3.58      3.58 o
   0  -7  13        6.39       -0.66      3.81 o
   1  -7  13        5.32        1.01      9.08 o
   2  -7  13        0.14        1.52      4.53 o
   3  -7  13      102.42      109.50      9.62 o
   4  -7  13       33.99       32.51      6.58 o
   5  -7  13        0.45       -2.93      4.73 o
   6  -7  13        2.74        0.47      5.31 o
   7  -7  13      119.55      139.28     16.91 o
   8  -7  13        0.40        1.49      5.34 o
  -6  -6  13       23.70       21.57      5.10 o
  -5  -6  13       10.75        6.87      3.95 o
  -4  -6  13      131.68      146.73      9.04 o
  -3  -6  13       11.82       12.41      3.81 o
  -2  -6  13       16.21       17.55      4.39 o
  -1  -6  13       25.68       22.56      4.68 o
   0  -6  13       68.38       69.52      6.26 o
   1  -6  13       39.32       39.03      5.30 o
   2  -6  13        2.30        4.31     10.65 o
   3  -6  13        0.05       -2.91      4.06 o
   4  -6  13       31.91       35.55      6.53 o
   5  -6  13       66.95       64.99     13.78 o
   6  -6  13       51.70       77.14      8.51 o
   7  -6  13       39.10       37.53      6.95 o
   8  -6  13        0.04       -4.10      4.81 o
   9  -6  13        1.08       -2.50      8.77 o
  -6  -5  13       10.63        7.77      3.80 o
  -5  -5  13       11.26       14.99      4.10 o
  -4  -5  13        9.03       11.09      5.61 o
  -3  -5  13       43.55       46.08      4.74 o
  -2  -5  13       59.90       57.21      6.21 o
  -1  -5  13       80.80       92.49      5.91 o
   0  -5  13       70.03       62.60      5.00 o
   1  -5  13       29.78       22.73      4.02 o
   2  -5  13       32.83       24.11      7.52 o
   3  -5  13       26.64       13.61      5.20 o
   4  -5  13       39.93       38.04      6.60 o
   5  -5  13        1.19        1.47      4.59 o
   6  -5  13        8.26       17.05      6.75 o
   7  -5  13        5.09        8.26      4.68 o
   8  -5  13       42.72       53.11      8.83 o
   9  -5  13       14.45        7.25      8.61 o
  10  -5  13        4.85        4.14      6.69 o
  -7  -4  13        0.31       -3.35      3.51 o
  -6  -4  13        4.54        1.67      3.38 o
  -5  -4  13        2.08       -4.57      4.85 o
  -4  -4  13        1.26       -1.45      3.14 o
  -3  -4  13       19.72       14.09      4.33 o
  -2  -4  13      197.26      220.46      8.07 o
  -1  -4  13        8.47       10.47      2.97 o
   0  -4  13      115.02      119.57      9.80 o
   1  -4  13       32.13       32.50      3.60 o
   2  -4  13      120.15      114.92      6.42 o
   3  -4  13       11.84       10.78      3.31 o
   4  -4  13        1.57        0.01      2.98 o
   5  -4  13       65.56       62.01      6.08 o
   6  -4  13       56.19       62.06      8.33 o
   7  -4  13       17.83       20.03      4.74 o
   8  -4  13       20.91       16.41      4.92 o
   9  -4  13        2.15        4.39      6.19 o
  10  -4  13       29.17       38.27      8.08 o
  -7  -3  13       34.61       40.16      5.23 o
  -6  -3  13        1.09       -5.08      5.08 o
  -5  -3  13       17.65       18.17      5.84 o
  -4  -3  13        6.24       -1.14      3.62 o
  -3  -3  13        9.41        9.00      3.95 o
  -2  -3  13        6.93        5.56      3.07 o
  -1  -3  13      273.57      254.38      7.63 o
   0  -3  13        0.01       -0.98      2.53 o
   1  -3  13       11.94        6.35      2.65 o
   2  -3  13        0.39       -2.57      2.57 o
   3  -3  13        3.81        4.13      2.58 o
   4  -3  13        0.49       -2.39      2.50 o
   5  -3  13       13.23       19.07      3.26 o
   6  -3  13        4.66        6.85      3.24 o
   7  -3  13       11.00        8.36      3.91 o
   8  -3  13        0.58       -4.76      4.76 o
   9  -3  13       10.64        6.26      6.20 o
  10  -3  13       19.06       25.84      7.20 o
  -7  -2  13       10.67       19.24      6.63 o
  -6  -2  13        2.61       -1.67      5.04 o
  -5  -2  13        3.83        1.61      3.84 o
  -4  -2  13        1.15       -3.26      3.26 o
  -3  -2  13        8.33        5.04      3.15 o
  -2  -2  13        0.48       -2.22      2.77 o
  -1  -2  13        3.34       -0.66      2.85 o
   0  -2  13      255.36      254.66      7.36 o
   1  -2  13       78.52       82.01      4.28 o
   2  -2  13       57.45       57.99      4.10 o
   3  -2  13        1.48       -2.18      2.45 o
   4  -2  13       37.24       45.26      3.83 o
   5  -2  13        2.80       -0.75      2.59 o
   6  -2  13       35.24       35.22      3.48 o
   7  -2  13       52.23       53.69      5.93 o
   8  -2  13       65.60       53.07      7.62 o
   9  -2  13       28.01       19.53      6.63 o
  10  -2  13        3.44        1.07      5.64 o
  11  -2  13       36.90       33.78      7.84 o
  -8  -1  13        0.11       -2.79      5.79 o
  -7  -1  13        5.77       11.76      8.61 o
  -6  -1  13        7.89        9.86      5.54 o
  -5  -1  13       14.56        9.50      4.16 o
  -4  -1  13        0.00        4.44      3.75 o
  -3  -1  13       10.58       13.82      3.44 o
  -2  -1  13      297.38      305.38      9.28 o
  -1  -1  13        2.76        0.58      2.88 o
   0  -1  13       24.96       20.11      3.12 o
   1  -1  13      239.59      269.96      7.54 o
   2  -1  13      394.35      411.15     10.82 o
   3  -1  13      432.35      402.47     10.54 o
   4  -1  13        1.53        1.29      2.67 o
   5  -1  13      143.90      146.21      6.72 o
   6  -1  13        7.18        6.21      2.71 o
   7  -1  13        7.49        8.67      3.19 o
   8  -1  13        0.31       -1.65      3.70 o
   9  -1  13        2.32        4.82      5.42 o
  10  -1  13       42.53       42.62      7.64 o
  11  -1  13       17.08       24.27      7.09 o
  -8   0  13       30.21       37.17      8.18 o
  -7   0  13        0.05       -1.43      5.42 o
  -6   0  13        0.52        2.45      4.07 o
  -5   0  13        0.07        4.64      3.98 o
  -4   0  13       13.56       10.36      4.04 o
  -3   0  13        0.47       -2.82      2.82 o
  -2   0  13       49.16       65.68      5.07 o
  -1   0  13        0.31       -2.53      2.53 o
   0   0  13      203.96      170.16      6.26 o
   1   0  13        0.86       -2.20      2.20 o
   2   0  13       63.63       41.03      4.03 o
   3   0  13        1.92        1.17      2.61 o
   4   0  13        0.20        5.14      2.71 o
   5   0  13        0.08       16.91      6.89 o
   6   0  13        4.24        6.35      2.85 o
   7   0  13        2.76       -3.27      3.27 o
   8   0  13       34.59       29.07      5.82 o
   9   0  13        2.81        1.83      4.20 o
  10   0  13      191.75      195.78     16.44 o
  11   0  13        0.17       -2.83      5.20 o
  -8   1  13        4.90        5.16      6.37 o
  -7   1  13        8.60        5.41      6.01 o
  -6   1  13        8.18       11.30      4.32 o
  -5   1  13        1.10        4.85      4.08 o
  -4   1  13        2.38       -0.05      3.63 o
  -3   1  13        0.48       -2.22      3.07 o
  -2   1  13      192.74      177.37      7.27 o
  -1   1  13        4.31        6.10      2.66 o
   0   1  13       11.74        8.87      2.60 o
   1   1  13       81.53       75.94      4.99 o
   2   1  13      449.48      444.56     15.73 o
   3   1  13      259.86      263.07      8.19 o
   4   1  13        5.58        9.53      3.39 o
   5   1  13      143.31      146.66      6.34 o
   6   1  13        4.91        4.04      2.62 o
   7   1  13       62.92       55.62      6.75 o
   8   1  13       29.36       31.17      4.87 o
   9   1  13       37.42       32.34      9.08 o
  10   1  13       19.77       22.28      5.96 o
  11   1  13       10.69       11.26      5.86 o
  -8   2  13       29.70       37.71      8.38 o
  -7   2  13        8.50       19.42      7.83 o
  -6   2  13       61.45       62.47      6.60 o
  -5   2  13        3.38        0.85      3.93 o
  -4   2  13       66.11       70.02      8.90 o
  -3   2  13        7.93        3.50      3.17 o
  -2   2  13      373.46      360.25     10.24 o
  -1   2  13       28.96       29.67      3.44 o
   0   2  13      126.04      126.78      6.41 o
   1   2  13       54.03       55.43      4.38 o
   2   2  13      134.07      143.63      6.49 o
   3   2  13        6.24        0.91      2.62 o
   4   2  13        2.13        4.34      2.64 o
   5   2  13        0.57        0.27      2.50 o
   6   2  13        0.11       -3.77      4.07 o
   7   2  13       66.71       70.93      7.20 o
   8   2  13        2.31        5.59      4.53 o
   9   2  13        0.86        0.72      9.24 o
  10   2  13        5.20        5.36      8.77 o
  11   2  13       31.96       33.50      9.39 o
  -8   3  13       15.61        7.52      9.08 o
  -7   3  13        0.14       -4.53      4.53 o
  -6   3  13        2.47       -3.65      4.00 o
  -5   3  13        0.46        0.42      3.89 o
  -4   3  13       22.40       14.74      4.53 o
  -3   3  13        2.51        0.81      4.30 o
  -2   3  13       12.25        7.25      3.76 o
  -1   3  13        6.18        4.99      2.85 o
   0   3  13        4.71        2.03      2.80 o
   1   3  13       58.76       46.67      4.14 o
   2   3  13        1.47        3.45      2.61 o
   3   3  13      928.30      919.09     22.96 o
   4   3  13        0.17       -0.34      2.39 o
   5   3  13       69.97       55.94      4.02 o
   6   3  13        6.39        6.79      2.92 o
   7   3  13       94.42       96.76      7.97 o
   8   3  13        6.19        8.45      4.65 o
   9   3  13      147.27      168.54     10.07 o
  10   3  13        3.09       12.52      7.20 o
  11   3  13       23.93       22.55      8.14 o
  -8   4  13        0.76       -2.50      7.83 o
  -7   4  13       24.29       33.25      6.82 o
  -6   4  13       96.39       96.47      9.62 o
  -5   4  13       37.57       34.27      6.51 o
  -4   4  13      623.27      649.11     21.37 o
  -3   4  13       33.49       35.10      6.20 o
  -2   4  13       32.15       30.48      4.68 o
  -1   4  13       16.56       18.24      3.57 o
   0   4  13       18.67       15.38      3.40 o
   1   4  13       98.74      150.26     14.92 o
   2   4  13        0.44       -2.39      2.39 o
   3   4  13        5.61        1.95      2.72 o
   4   4  13       29.00       32.23      3.50 o
   5   4  13       23.56       24.87      3.81 o
   6   4  13      201.48      187.54     10.15 o
   7   4  13        2.98        3.91      4.43 o
   8   4  13        2.64       -1.72      3.87 o
   9   4  13        6.90        5.47      4.63 o
  10   4  13       22.42       19.73      7.83 o
  11   4  13       22.35       19.10      7.83 o
  -7   5  13       21.53       32.16      8.61 o
  -6   5  13       10.23       12.00      5.86 o
  -5   5  13        0.95        5.99      5.08 o
  -4   5  13       13.96       11.52      5.64 o
  -3   5  13       58.98       63.44      7.52 o
  -2   5  13      119.23      104.96      7.39 o
  -1   5  13        1.66        4.17      2.96 o
   0   5  13        2.14        0.93      2.85 o
   1   5  13       30.30       22.31      3.53 o
   2   5  13      187.60      158.48      6.46 o
   3   5  13       77.19       71.96      4.70 o
   4   5  13      119.53      113.41      6.74 o
   5   5  13        1.44        2.41      3.74 o
   6   5  13        0.26       -2.79      3.65 o
   7   5  13       12.70       10.17      4.53 o
   8   5  13       66.58       66.29      6.86 o
   9   5  13       32.36       41.33      8.45 o
  10   5  13       28.36       38.52      8.77 o
  -7   6  13        2.45        4.44      5.61 o
  -6   6  13        2.78        4.48      9.55 o
  -5   6  13        6.70       10.81      5.61 o
  -4   6  13        2.53       -4.39      4.43 o
  -3   6  13       84.46       74.82      8.19 o
  -2   6  13       89.66       91.54      6.85 o
  -1   6  13        0.74        0.47      2.68 o
   0   6  13      204.10      203.58      7.61 o
   1   6  13      348.10      360.47     10.06 o
   2   6  13      365.16      355.43     11.44 o
   3   6  13        4.28        7.69      2.64 o
   4   6  13       52.46       46.88      4.55 o
   5   6  13      105.71       91.75      7.64 o
   6   6  13       41.97       41.70      5.86 o
   7   6  13       25.41       27.27      5.08 o
   8   6  13       32.06       40.11      5.75 o
   9   6  13        9.03        4.39      6.26 o
  10   6  13       16.14       15.03      7.20 o
  -7   7  13       17.49       17.80      6.86 o
  -6   7  13        0.66        6.11      5.75 o
  -5   7  13       51.42       48.59      7.86 o
  -4   7  13        3.32       -1.72      4.65 o
  -3   7  13        6.64        4.74      4.85 o
  -2   7  13        5.92        5.64      6.11 o
  -1   7  13      218.15      211.02      8.12 o
   0   7  13       18.04       14.18      3.81 o
   1   7  13        0.38       -0.66      2.75 o
   2   7  13        2.41       15.99      4.85 o
   3   7  13        2.99        0.87      3.08 o
   4   7  13       12.54       12.13      4.53 o
   5   7  13       16.48       12.62      4.32 o
   6   7  13        1.69        2.84      5.01 o
   7   7  13       30.63       30.27      5.31 o
   8   7  13        2.23        2.19      5.32 o
   9   7  13       20.93        7.52      6.58 o
  10   7  13        1.07       -5.01      5.63 o
  -6   8  13        0.92       -2.72      5.52 o
  -5   8  13        0.14       -2.81      5.20 o
  -4   8  13       19.31       26.48      6.75 o
  -3   8  13       12.80        8.77      5.54 o
  -2   8  13       46.91       46.36      8.61 o
  -1   8  13       11.59        9.45      4.00 o
   0   8  13      306.66      315.54      9.71 o
   1   8  13      149.12      142.65      6.58 o
   2   8  13       12.44       17.29      3.63 o
   3   8  13       24.11       27.28      5.64 o
   4   8  13        4.98        5.57      4.53 o
   5   8  13       66.18       65.97      6.95 o
   6   8  13      115.48      106.10      7.97 o
   7   8  13       33.03       29.75      7.20 o
   8   8  13       34.97       38.83      7.83 o
   9   8  13        5.31        9.08      6.26 o
  -6   9  13       24.53       45.71      8.18 o
  -5   9  13        6.11        2.39      5.86 o
  -4   9  13        4.58       15.75      5.86 o
  -3   9  13       54.09       47.42     14.88 o
  -2   9  13       75.38       70.97      8.08 o
  -1   9  13        0.12       -1.21      3.41 o
   0   9  13       22.00       28.73      4.06 o
   1   9  13       38.09       27.94      3.98 o
   2   9  13       15.91       14.41      4.04 o
   3   9  13       90.90       94.06      8.52 o
   4   9  13       48.99       40.68      6.20 o
   5   9  13      219.79      230.09     11.28 o
   6   9  13        5.03       11.90      4.51 o
   7   9  13        0.26        2.50      5.63 o
   8   9  13       16.30       14.40      6.58 o
   9   9  13        3.74       -2.82      5.32 o
  -5  10  13        1.10       10.79      8.93 o
  -4  10  13        1.18       -4.59      4.59 o
  -3  10  13        0.75       -0.31      5.09 o
  -2  10  13        8.81       17.69      5.93 o
  -1  10  13        0.33        5.54      4.09 o
   0  10  13       49.51       57.58      5.93 o
   1  10  13       23.69       23.04      4.63 o
   2  10  13       20.55       20.20      5.75 o
   3  10  13        1.06        1.89      4.73 o
   4  10  13       14.93       19.75      7.52 o
   5  10  13        0.11        1.68      4.32 o
   6  10  13       18.24       20.98      7.20 o
   7  10  13        0.57        4.07      5.63 o
   8  10  13       10.07        9.71      5.95 o
  -4  11  13       14.27       12.86      6.37 o
  -3  11  13        1.72       -3.17      4.97 o
  -2  11  13       97.62      102.51     15.03 o
  -1  11  13       50.21       61.67      6.60 o
   0  11  13        7.17       10.24      5.61 o
   1  11  13        0.72        5.48      5.09 o
   2  11  13       15.46       10.55      5.61 o
   3  11  13       31.92       22.44      8.61 o
   4  11  13        2.67        3.28      4.85 o
   5  11  13        2.45        4.28      5.32 o
   6  11  13        3.99        4.07      5.95 o
   7  11  13        9.30        8.77      6.26 o
  -3  12  13        2.43       14.16      6.42 o
  -2  12  13       19.72        6.97      5.79 o
  -1  12  13       18.24       25.26      8.14 o
   0  12  13       66.18       81.91      9.51 o
   1  12  13       32.12       20.23      6.89 o
   2  12  13        0.21       -4.65      4.65 o
   3  12  13        0.44        2.39      5.12 o
   4  12  13       18.35       11.95      9.08 o
   5  12  13       49.74       44.47     10.02 o
   6  12  13        3.47        5.32      6.58 o
  -1  13  13        0.19        3.13      9.08 o
   0  13  13       34.85       45.80     14.25 o
   1  13  13        8.72        9.02      6.30 o
   2  13  13        8.65        7.81      6.11 o
   3  13  13       62.74       82.93      9.29 o
   4  13  13        1.42        1.49      8.14 o
   0 -10  14       22.90       14.71      9.08 o
   1 -10  14        0.60        6.26      5.75 o
   2 -10  14       28.82       41.54     10.65 o
   3 -10  14        1.71       -1.09      5.75 o
  -2  -9  14       38.24       45.91      8.08 o
  -1  -9  14        1.48        4.70      7.83 o
   0  -9  14       11.58        9.16      5.86 o
   1  -9  14        0.01        3.05      5.30 o
   2  -9  14       28.24       22.52      6.51 o
   3  -9  14       17.31       19.71      6.60 o
   4  -9  14        2.73        5.91      5.96 o
   5  -9  14       14.90        6.46      6.30 o
   6  -9  14        0.80        3.77      6.30 o
  -3  -8  14        0.16       -5.15      5.17 o
  -2  -8  14        1.02       -0.98      5.80 o
  -1  -8  14        6.63       -2.04      5.54 o
   0  -8  14        2.74       -3.31      4.76 o
   1  -8  14        0.01       -1.12      8.45 o
   2  -8  14        0.01        0.47      5.08 o
   3  -8  14        0.19        5.29      9.39 o
   4  -8  14       14.32       25.96      6.86 o
   5  -8  14        8.43        2.66      7.04 o
   6  -8  14        2.24        4.65      6.89 o
   7  -8  14       17.79        6.13      6.41 o
  -4  -7  14        3.34        4.20      4.76 o
  -3  -7  14        9.46        8.87      4.65 o
  -2  -7  14        8.53       13.82      6.06 o
  -1  -7  14       60.83       68.34      7.29 o
   0  -7  14        0.05        0.63      4.85 o
   1  -7  14       17.13       20.35      5.95 o
   2  -7  14        9.23       13.50      5.64 o
   3  -7  14       19.00       14.69      5.96 o
   4  -7  14       11.19       14.74      5.84 o
   5  -7  14       15.10       21.84      6.41 o
   6  -7  14        6.28       -0.41      5.30 o
   7  -7  14       16.39       15.05      6.51 o
   8  -7  14        0.58       -3.77      7.99 o
  -5  -6  14        1.51       -2.02      5.84 o
  -4  -6  14        0.31       18.08     16.44 o
  -3  -6  14        7.21        9.21      4.56 o
  -2  -6  14       40.16       47.99      5.13 o
  -1  -6  14        6.96       14.92      4.55 o
   0  -6  14       66.36       66.24      6.46 o
   1  -6  14       10.69        6.12      4.81 o
   2  -6  14       10.14        1.09      4.87 o
   3  -6  14       13.65        8.82      5.34 o
   4  -6  14        1.84        3.14      5.17 o
   5  -6  14        0.13       -1.22      5.48 o
   6  -6  14       11.08       18.82      6.23 o
   7  -6  14       12.28        7.83      5.75 o
   8  -6  14       19.35       21.05      6.41 o
  -6  -5  14       19.04       25.46      8.47 o
  -5  -5  14        1.48        2.60      5.40 o
  -4  -5  14        4.96        7.92      5.75 o
  -3  -5  14       17.04       17.80      4.23 o
  -2  -5  14       56.23       56.20      5.25 o
  -1  -5  14        1.34        3.42      3.37 o
   0  -5  14        1.82        6.45      4.02 o
   1  -5  14        1.40        2.66      4.43 o
   2  -5  14       29.17       23.72      5.86 o
   3  -5  14       26.71       36.54     17.85 o
   4  -5  14      104.87       89.54      8.85 o
   5  -5  14       14.70       14.12     13.31 o
   6  -5  14        0.90        7.19      5.17 o
   7  -5  14        4.28       -0.08     10.02 o
   8  -5  14       43.79       34.69      7.04 o
   9  -5  14        9.48       22.23     10.96 o
  -6  -4  14        9.17        9.32      6.58 o
  -5  -4  14        2.43       -0.80      5.52 o
  -4  -4  14       68.17       79.79      9.39 o
  -3  -4  14       64.00       69.65      6.44 o
  -2  -4  14       46.23       42.53      4.69 o
  -1  -4  14        0.07        4.31      3.29 o
   0  -4  14       19.59       26.45      4.17 o
   1  -4  14        9.07       10.02      4.87 o
   2  -4  14        3.05        2.07      4.28 o
   3  -4  14       18.08       15.59      5.42 o
   4  -4  14       19.95       12.52      5.31 o
   5  -4  14       10.55       12.98      4.55 o
   6  -4  14      114.40      125.58      8.33 o
   7  -4  14       11.61       10.93      4.72 o
   8  -4  14        3.07        5.30      9.08 o
   9  -4  14        1.02        1.55      5.86 o
  -6  -3  14       12.58       11.87      6.28 o
  -5  -3  14       12.91       13.54      9.24 o
  -4  -3  14        2.69       -0.72      3.88 o
  -3  -3  14       88.77       93.37      7.16 o
  -2  -3  14       15.75       18.38      5.64 o
  -1  -3  14      147.62      171.98      8.78 o
   0  -3  14       17.48       17.18      3.85 o
   1  -3  14       20.42       20.21      4.21 o
   2  -3  14        0.18       -2.70      2.70 o
   3  -3  14      116.96      118.51      7.62 o
   4  -3  14        2.11       -1.92      2.96 o
   5  -3  14      240.71      304.00     11.44 o
   6  -3  14        0.73        4.02      3.21 o
   7  -3  14        1.61        2.12      3.32 o
   8  -3  14        7.89       10.03      5.75 o
   9  -3  14       56.90       75.74     11.43 o
  10  -3  14        0.65        0.16      6.19 o
  -7  -2  14        4.56        4.98      6.46 o
  -6  -2  14       30.82       28.82      6.97 o
  -5  -2  14       13.45        6.99      5.96 o
  -4  -2  14        0.66       -1.92      4.44 o
  -3  -2  14       20.39       15.95      4.50 o
  -2  -2  14      152.24      191.89     21.47 o
  -1  -2  14        3.47       -3.36      3.36 o
   0  -2  14       49.99       48.50      6.42 o
   1  -2  14       52.14       50.87      5.40 o
   2  -2  14      148.73      143.96      6.28 o
   3  -2  14       10.87       10.15      2.85 o
   4  -2  14       10.67        3.02      2.67 o
   5  -2  14       51.41       48.79      4.18 o
   6  -2  14        0.47        1.35      2.82 o
   7  -2  14       56.71       67.77      6.23 o
   8  -2  14        7.26        6.26      5.54 o
   9  -2  14        8.05        2.85     11.43 o
  10  -2  14       61.84       78.28      9.85 o
  -7  -1  14        7.34        9.97      8.61 o
  -6  -1  14       12.64        3.65      6.42 o
  -5  -1  14        1.32       -4.25      4.76 o
  -4  -1  14        9.68        8.57      4.38 o
  -3  -1  14        0.40        1.20      3.81 o
  -2  -1  14      128.60      117.62      7.65 o
  -1  -1  14      106.55      109.05      9.40 o
   0  -1  14       17.03        8.93      3.25 o
   1  -1  14      148.68      135.74      7.05 o
   2  -1  14      175.44      165.13      7.08 o
   3  -1  14       44.06       48.49      4.51 o
   4  -1  14        2.20        3.10      3.00 o
   5  -1  14       15.48       12.29      3.40 o
   6  -1  14        1.68       -2.48      2.48 o
   7  -1  14       24.00       22.20      4.02 o
   8  -1  14        0.31        5.63      5.09 o
   9  -1  14       99.40       95.56      9.83 o
  10  -1  14       47.85       59.80     13.15 o
  -7   0  14        0.09       -5.86      5.86 o
  -6   0  14       29.75       35.99      7.29 o
  -5   0  14        0.01        0.85      4.32 o
  -4   0  14      169.10      191.88      9.61 o
  -3   0  14        0.02       -2.60      3.58 o
  -2   0  14      119.79      104.03      7.22 o
  -1   0  14        0.56        3.38      3.04 o
   0   0  14      375.15      432.51     16.48 o
   1   0  14        0.02       -2.66      2.66 o
   2   0  14        1.33        2.01      2.93 o
   3   0  14        9.58        9.78      3.11 o
   4   0  14        0.25       -1.90      2.65 o
   6   0  14        9.47        4.65      3.93 o
   7   0  14        1.26        1.61      3.08 o
   8   0  14        0.08       -1.90      4.63 o
   9   0  14        0.13       -4.73      4.73 o
  10   0  14       10.87        6.26      6.89 o
  -7   1  14       40.30       40.20      8.18 o
  -6   1  14        7.19        7.58      4.56 o
  -5   1  14       21.05       22.47      5.10 o
  -4   1  14        9.46        4.34      4.41 o
  -3   1  14       16.30       13.47      4.38 o
  -2   1  14      245.35      247.24      9.88 o
  -1   1  14       33.85       37.13      4.91 o
   0   1  14        0.28       -2.59      2.73 o
   1   1  14      132.87      126.36      7.73 o
   2   1  14      239.40      236.53      8.15 o
   3   1  14       14.42       12.73      3.31 o
   4   1  14        0.04        1.51      2.89 o
   5   1  14        1.26        3.35      2.68 o
   6   1  14        3.77        4.43      4.07 o
   7   1  14       41.03       73.91      8.30 o
   8   1  14        0.09       -3.35      3.79 o
   9   1  14       81.70       72.21      9.08 o
  10   1  14       32.69       31.72      6.97 o
  -7   2  14       15.78       -3.76      7.83 o
  -6   2  14       35.86       26.08      6.41 o
  -5   2  14       12.58       12.90      6.58 o
  -4   2  14       13.36       27.73      6.06 o
  -3   2  14       20.53       11.83      5.17 o
  -2   2  14        1.34        2.19      4.32 o
  -1   2  14        4.86       11.14      3.97 o
   0   2  14      256.55      235.90      8.23 o
   1   2  14       68.11       69.98      5.65 o
   2   2  14       16.13       13.20      3.19 o
   3   2  14        0.01        3.58      2.81 o
   4   2  14       82.33       80.05      5.22 o
   5   2  14       35.21       29.00      3.58 o
   6   2  14       24.55       21.37      4.13 o
   7   2  14       76.87       77.88      7.96 o
   8   2  14       69.80       56.03      7.20 o
   9   2  14       12.87        6.85      5.30 o
  10   2  14       38.88       57.89      7.64 o
  -7   3  14       33.74       48.54     11.27 o
  -6   3  14        0.02        2.40      5.30 o
  -5   3  14       13.66       10.62      5.64 o
  -4   3  14        7.54        6.91      5.30 o
  -3   3  14       36.41       39.40      6.63 o
  -2   3  14        1.77       -0.85      4.32 o
  -1   3  14      247.97      253.34      8.75 o
   0   3  14        0.19       -0.55      2.85 o
   1   3  14       12.27        8.64      3.26 o
   2   3  14        1.44        2.18      2.73 o
   3   3  14        1.20        2.45      4.21 o
   4   3  14        1.57       -2.12      2.48 o
   5   3  14       38.68       45.83      3.97 o
   6   3  14        5.96        9.08      4.65 o
   7   3  14       13.12        3.10      7.20 o
   8   3  14        4.07        0.96      4.41 o
   9   3  14        7.25        9.41      5.30 o
  10   3  14        3.03        5.93      5.12 o
  -7   4  14        0.06        2.82      5.75 o
  -6   4  14        0.02        8.24      5.64 o
  -5   4  14        0.24        1.86      5.20 o
  -4   4  14       21.62       13.38      5.64 o
  -3   4  14        6.91        1.98      4.98 o
  -2   4  14      227.73      218.43     11.63 o
  -1   4  14       12.60        7.13      3.24 o
   0   4  14      296.77      280.41     10.58 o
   1   4  14       59.54       66.07      4.83 o
   2   4  14      189.09      190.39      7.36 o
   3   4  14        3.33        6.33      2.89 o
   4   4  14        9.04       14.95      3.05 o
   5   4  14       18.60       19.88      3.91 o
   6   4  14       35.07       36.45      6.11 o
   7   4  14        7.30        0.60      4.32 o
   8   4  14       41.41       62.51      8.30 o
   9   4  14        0.70        1.79      4.76 o
  10   4  14       48.39       52.92      9.71 o
  -7   5  14        3.93       -0.15      5.75 o
  -6   5  14       27.46       20.86      9.24 o
  -5   5  14       67.59       82.50      9.29 o
  -4   5  14        6.58        1.21      5.32 o
  -3   5  14       40.37       31.54      6.53 o
  -2   5  14       71.41       62.74      7.64 o
  -1   5  14        0.65       -1.79      2.82 o
   0   5  14       24.40       34.76      4.02 o
   1   5  14        0.93        2.52      2.87 o
   2   5  14      119.93      103.63      6.05 o
   3   5  14       19.56       19.88      4.70 o
   4   5  14       61.59       59.45      4.16 o
   5   5  14      109.74      107.28     12.52 o
   6   5  14       17.68       13.75      4.98 o
   7   5  14       76.28       53.54      9.39 o
   8   5  14      106.40      107.22     12.99 o
   9   5  14       10.18       14.71      7.52 o
  10   5  14       15.68       17.23      7.83 o
  -7   6  14        4.62       -1.57      8.14 o
  -6   6  14        7.74        8.56      5.96 o
  -5   6  14        6.52        1.21      5.42 o
  -4   6  14       25.92       25.49      7.67 o
  -3   6  14        9.92       10.01      6.26 o
  -2   6  14       65.41       59.17      7.52 o
  -1   6  14       69.22       66.65      6.09 o
   0   6  14       55.40       46.72      4.62 o
   1   6  14      192.12      203.77      7.64 o
   2   6  14        9.75        7.43      2.99 o
   3   6  14        1.40       -0.07      2.67 o
   4   6  14       86.30       73.57      5.69 o
   5   6  14       78.03       78.70      7.39 o
   6   6  14       70.54       65.09     12.37 o
   7   6  14        4.34        7.25      4.63 o
   8   6  14       49.98       47.94      6.53 o
   9   6  14        1.53        0.94      5.95 o
  10   6  14       20.86       20.98      8.14 o
  -6   7  14        0.12       -1.29      5.95 o
  -5   7  14        7.26       -0.84      5.30 o
  -4   7  14       32.46       32.41      6.95 o
  -3   7  14      183.54      164.90     11.84 o
  -2   7  14        0.01       -4.43      4.43 o
  -1   7  14       55.39       47.48      5.84 o
   0   7  14        2.89        0.11      2.98 o
   1   7  14        1.89       -2.48      2.75 o
   3   7  14      136.21      147.13      8.33 o
   4   7  14       25.26       25.36      5.42 o
   5   7  14      218.04      240.25     11.73 o
   6   7  14        1.00        4.23      4.32 o
   7   7  14       12.80        5.10      4.53 o
   8   7  14        0.13       -4.39      5.32 o
   9   7  14       21.98       18.16      7.20 o
  -6   8  14        4.98       -0.82      5.96 o
  -5   8  14        5.16        5.17      6.20 o
  -4   8  14        0.41       -3.08      4.85 o
  -3   8  14       28.35       28.70      8.30 o
  -2   8  14        0.99       -3.74      4.59 o
  -1   8  14        1.87        1.33      3.68 o
   0   8  14       98.99      105.49      7.48 o
   1   8  14      136.99      115.54      6.45 o
   2   8  14       92.70      104.01      8.55 o
   3   8  14       19.95       11.17      5.08 o
   4   8  14       12.34        8.88      4.85 o
   5   8  14       53.60       55.57      7.08 o
   6   8  14        9.36        7.04      4.65 o
   7   8  14       21.53       23.42      5.40 o
   8   8  14       11.36       12.84      6.58 o
   9   8  14        2.36       10.02      6.58 o
  -5   9  14        0.99       -0.03      5.84 o
  -4   9  14        7.31        5.91      5.52 o
  -3   9  14       39.17       28.84      6.86 o
  -2   9  14       78.87       74.98     20.98 o
  -1   9  14        0.72       -3.42      3.73 o
   0   9  14       34.43       31.33      4.99 o
   1   9  14       32.10       33.50      4.52 o
   2   9  14        1.75        3.28      4.65 o
   3   9  14        0.07       -0.31      4.43 o
   4   9  14        4.73        3.72      4.53 o
   5   9  14        8.76       17.12      5.17 o
   6   9  14       25.94       27.41      5.75 o
   7   9  14       92.89       93.32     11.27 o
   8   9  14       21.89       13.78      6.89 o
  -4  10  14       48.26       59.59     11.74 o
  -3  10  14        4.00       -0.07      8.77 o
  -2  10  14        0.68       -2.12      7.83 o
  -1  10  14        6.83       -0.84      3.98 o
   0  10  14       59.56       67.94      6.58 o
   1  10  14        3.42        1.63      5.08 o
   2  10  14       16.79       21.51      6.19 o
   3  10  14        2.67        2.44      7.99 o
   4  10  14      109.53      102.41      8.75 o
   5  10  14        6.67       13.61      4.98 o
   6  10  14        3.63       -2.45      4.41 o
   7  10  14        1.79        0.94      5.95 o
  -3  11  14        0.61       -1.19      5.42 o
  -2  11  14        9.72       13.82      6.73 o
  -1  11  14        0.24       11.25      5.42 o
   0  11  14        0.41       -4.39      4.87 o
   1  11  14       19.54       21.26      7.36 o
   2  11  14       11.99       10.47      6.06 o
   3  11  14       56.55       58.94      7.74 o
   4  11  14        0.17       -0.62      6.73 o
   5  11  14        0.49        7.41      5.17 o
   6  11  14        4.72        3.76      6.26 o
  -2  12  14       24.85       34.44     10.96 o
  -1  12  14       19.37       12.52      9.08 o
   0  12  14       17.69       32.69      8.77 o
   1  12  14       35.50       33.22      7.36 o
   2  12  14        3.83        3.40      5.95 o
   3  12  14        2.06       -1.21      5.04 o
   4  12  14        1.18       -4.63      4.63 o
   5  12  14       33.41       46.65     11.27 o
   1  13  14       40.45       34.76     10.65 o
   0  -9  15        0.79       -1.26      7.52 o
   1  -9  15        5.76       10.70      6.30 o
   2  -9  15       43.09       39.58      7.86 o
   3  -9  15        6.65        7.32      6.15 o
   4  -9  15        0.05       -4.95      4.95 o
  -2  -8  15       29.27       36.33     10.65 o
  -1  -8  15        1.44        2.19      7.83 o
   0  -8  15        0.34        0.42      5.20 o
   1  -8  15        1.23        0.59      5.63 o
   2  -8  15        9.05        6.58      5.98 o
   3  -8  15       16.55       23.57      6.63 o
   4  -8  15        1.93        2.13      5.86 o
   5  -8  15        1.59       -0.10      5.80 o
   6  -8  15        2.43        4.89      6.19 o
  -3  -7  15       27.61       36.84      6.35 o
  -2  -7  15        6.51       15.34      5.98 o
  -1  -7  15       15.42        9.80      6.42 o
   0  -7  15       11.41       17.08      6.06 o
   1  -7  15       13.18       17.29      6.09 o
   2  -7  15        1.64        5.21      5.57 o
   3  -7  15       56.04       71.33     16.28 o
   4  -7  15       11.95       -2.58      5.40 o
   5  -7  15        7.83       15.48      6.46 o
   6  -7  15        0.10        0.56      5.75 o
   7  -7  15        0.28       -5.26      5.26 o
  -4  -6  15       13.08       23.54      7.41 o
  -3  -6  15        0.04        1.33      4.63 o
  -2  -6  15       10.98        7.93      4.06 o
  -1  -6  15       12.44       12.53      4.76 o
   0  -6  15       34.14       33.47      6.41 o
   1  -6  15        3.67       -0.82      4.76 o
   2  -6  15        6.70        4.12      5.12 o
   3  -6  15       34.63       48.56      9.55 o
   4  -6  15        3.62        8.19      8.77 o
   5  -6  15       15.20        7.20      7.99 o
   6  -6  15       32.03       34.70      8.14 o
   7  -6  15       26.30       13.47      8.93 o
   8  -6  15        0.43       -1.07      7.83 o
  -5  -5  15        2.38       -4.62      5.96 o
  -4  -5  15        0.63       -5.08      5.40 o
  -3  -5  15       36.96       33.07      7.31 o
  -2  -5  15       45.83       54.78      5.51 o
  -1  -5  15       74.20       75.97      6.97 o
   0  -5  15        2.44       11.72      4.46 o
   1  -5  15        1.23        0.63      4.65 o
   2  -5  15       13.24       17.50      5.61 o
   3  -5  15        7.21        4.23      5.09 o
   4  -5  15       27.58       28.99      6.46 o
   5  -5  15       18.46       36.42      6.95 o
   6  -5  15       20.00       18.10      5.96 o
   7  -5  15        3.95       11.28      5.34 o
   8  -5  15       35.21       47.60     12.21 o
  -5  -4  15        5.40       -2.33      5.48 o
  -4  -4  15       81.96       90.00      9.74 o
  -3  -4  15       23.87       23.98      5.22 o
  -2  -4  15        0.05        2.37      4.25 o
  -1  -4  15        9.34        3.95      4.02 o
   0  -4  15      180.58      192.76     17.08 o
   1  -4  15        0.06        0.36      3.61 o
   2  -4  15       97.71      108.54      9.05 o
   3  -4  15       34.91       34.92      6.60 o
   4  -4  15       20.45       25.55      6.30 o
   5  -4  15       35.93       35.77      6.69 o
   6  -4  15       26.89       32.49      6.46 o
   7  -4  15       15.73       15.01      4.60 o
   8  -4  15       11.17       14.63      6.63 o
   9  -4  15        2.50        8.89      6.75 o
  -6  -3  15        7.64       14.78      6.73 o
  -5  -3  15        2.98        1.99      5.84 o
  -4  -3  15        0.09        3.32      4.84 o
  -3  -3  15        4.34        0.55      6.07 o
  -2  -3  15       59.66       58.72      6.33 o
  -1  -3  15        6.24        2.35      5.48 o
   0  -3  15       18.23       17.69      5.42 o
   1  -3  15       16.15       15.04      4.38 o
   2  -3  15        5.69        8.01      3.84 o
   3  -3  15       40.49       44.87      5.40 o
   4  -3  15        5.62        6.46      3.97 o
   5  -3  15       27.48       22.32      4.18 o
   6  -3  15        0.49        1.19      3.43 o
   7  -3  15       18.85       16.28      3.90 o
   8  -3  15       13.14        3.08      5.86 o
   9  -3  15       85.20      104.57     18.79 o
  -6  -2  15       19.41       16.50      6.97 o
  -5  -2  15        8.44        7.78      9.08 o
  -4  -2  15      108.32      122.67      8.43 o
  -3  -2  15       13.60       15.17      4.69 o
  -2  -2  15       96.49       83.25      6.97 o
  -1  -2  15        2.01       -4.05      4.19 o
   0  -2  15       54.71       64.56     10.02 o
   1  -2  15       46.45       46.29      6.63 o
   2  -2  15        2.56       -1.41      4.21 o
   3  -2  15        0.08       -3.29      3.29 o
   4  -2  15       14.62        9.74      3.67 o
   5  -2  15       67.82       64.31      6.49 o
   6  -2  15        5.51        0.29      4.05 o
   7  -2  15       16.44       14.25      4.42 o
   8  -2  15        2.01        6.88      5.96 o
   9  -2  15        9.73       10.33      6.53 o
  10  -2  15        0.65        4.76     11.43 o
  -6  -1  15        1.53       -3.08      8.30 o
  -5  -1  15       11.21        4.01      4.55 o
  -4  -1  15        3.92        5.75      4.49 o
  -3  -1  15        0.10       -2.09      5.80 o
  -2  -1  15       96.91       84.28      8.51 o
  -1  -1  15       69.79       73.07      7.86 o
   0  -1  15       18.29        8.55      4.73 o
   1  -1  15        3.39        0.02      4.85 o
   2  -1  15       17.95       15.01      3.60 o
   3  -1  15       10.66        8.23      3.28 o
   4  -1  15       10.48        6.72      3.39 o
   5  -1  15       26.08       37.85      4.43 o
   6  -1  15       16.68       18.89      4.00 o
   7  -1  15       13.97       12.69      4.46 o
   8  -1  15        0.94        1.88      5.31 o
   9  -1  15        1.95       -2.85      5.64 o
  10  -1  15       18.84       13.29      6.51 o
  -6   0  15       10.41       10.65      8.45 o
  -5   0  15        0.02        4.78      5.42 o
  -4   0  15       41.76       46.59      9.24 o
  -3   0  15        0.22        3.35      4.98 o
  -2   0  15       79.37       72.64     12.37 o
  -1   0  15        3.70        6.09      4.76 o
   0   0  15      364.95      453.82     57.62 o
   1   0  15        0.00       -2.97      2.97 o
   2   0  15       65.36       78.89      5.58 o
   3   0  15        1.65        5.69      3.48 o
   4   0  15      105.41      114.84     10.35 o
   5   0  15        1.87        8.60      3.34 o
   6   0  15      114.66      131.81      7.60 o
   7   0  15        0.11        5.24      5.17 o
   8   0  15       36.27       30.21      6.75 o
   9   0  15        0.08       -5.01      5.09 o
  10   0  15       10.31       29.52      7.29 o
  -6   1  15       13.91        9.39      8.77 o
  -5   1  15       13.23       13.12      8.61 o
  -4   1  15        4.83        3.69      5.42 o
  -3   1  15       11.52       11.26      5.42 o
  -2   1  15      116.21       96.09      8.85 o
  -1   1  15      169.41      179.51     10.84 o
   0   1  15       25.95       26.35      5.54 o
   1   1  15        1.77       -1.67      2.93 o
   2   1  15       56.26       55.52      4.76 o
   3   1  15      124.98      128.60      6.76 o
   4   1  15        2.58       17.68      3.49 o
   5   1  15        0.41       -2.18      2.83 o
   6   1  15       10.85       10.51      5.72 o
   7   1  15       13.56       20.87      5.75 o
   8   1  15        0.35        2.50      7.04 o
   9   1  15       10.62        7.20      7.67 o
  10   1  15       35.40       40.12      7.52 o
  -6   2  15        2.69        6.73      5.75 o
  -5   2  15       10.73       15.07      6.06 o
  -4   2  15       18.50       32.00      6.86 o
  -3   2  15       11.43       11.45      7.04 o
  -2   2  15      498.58      509.83     29.44 o
  -1   2  15        0.15       -0.74      5.17 o
   0   2  15       35.92       33.84      4.88 o
   1   2  15       54.55       56.53      8.68 o
   2   2  15       71.65       69.05      5.30 o
   3   2  15        3.09        3.41      3.05 o
   4   2  15        7.69        7.71      3.10 o
   5   2  15       52.66       43.97      4.36 o
   6   2  15        3.64        4.28      3.68 o
   7   2  15       30.48       25.70      6.09 o
   8   2  15        2.27       -1.53     11.12 o
   9   2  15       23.10       28.53      6.86 o
  10   2  15       43.08       52.17      7.97 o
  -6   3  15       17.96        5.46      5.96 o
  -5   3  15       14.79       19.97      6.41 o
  -4   3  15        2.81       -4.76      4.76 o
  -3   3  15      143.47      172.65     12.06 o
  -2   3  15       27.65       24.36      6.58 o
  -1   3  15       91.57       88.93      9.71 o
   0   3  15       33.14       37.10      4.41 o
   1   3  15       34.87       29.99      4.09 o
   2   3  15        1.64        1.17      2.91 o
   3   3  15      143.86      143.93      7.31 o
   4   3  15        0.74        0.72      2.89 o
   5   3  15      308.75      323.29     11.21 o
   6   3  15        0.05       -3.58      5.80 o
   7   3  15        0.15       -2.35      4.43 o
   8   3  15        2.27        0.25      4.76 o
   9   3  15       50.90       57.51      7.86 o
  10   3  15        2.93        7.62      6.11 o
  -6   4  15        2.31        9.97      6.41 o
  -5   4  15        0.62        1.26      5.54 o
  -4   4  15       19.73       16.60      6.20 o
  -3   4  15       60.18       45.85     10.49 o
  -2   4  15        4.74        7.98      5.17 o
  -1   4  15        0.54        1.06      4.32 o
   0   4  15       49.88       60.02      6.01 o
   1   4  15       13.11       14.07      3.51 o
   2   4  15        1.60       -0.44      2.80 o
   3   4  15       23.50       24.77      3.67 o
   4   4  15       57.39       50.69      4.51 o
   5   4  15       52.81       54.06      7.04 o
   6   4  15      103.60      104.15      8.85 o
   7   4  15       22.01       28.57     14.88 o
   8   4  15        3.66        2.47      4.85 o
   9   4  15        0.00       -3.03      9.39 o
  10   4  15       35.74       13.78      8.14 o
  -6   5  15       10.52       13.38     15.19 o
  -5   5  15        0.22       -4.95      4.95 o
  -4   5  15       21.94       14.32      6.28 o
  -3   5  15      118.26      111.50      9.96 o
  -2   5  15       76.60       62.51      7.86 o
  -1   5  15       74.34       82.50     15.82 o
   0   5  15       27.97       28.94      4.76 o
   1   5  15        5.13        9.01      3.31 o
   2   5  15       43.76       36.08      4.30 o
   3   5  15        0.02       -2.73      2.73 o
   4   5  15       76.19       91.64      6.61 o
   5   5  15       22.21       19.73      5.54 o
   6   5  15        4.35        9.72      4.98 o
   7   5  15       11.82        8.45      4.85 o
   8   5  15       60.00       55.14      7.29 o
   9   5  15       21.18       17.23      8.14 o
  -6   6  15       35.54       48.58      8.63 o
  -5   6  15        7.92        4.36      5.86 o
  -4   6  15      125.39      110.59     10.50 o
  -3   6  15       10.61        2.34      5.42 o
  -2   6  15        3.40       -2.82      4.87 o
  -1   6  15       19.54       14.48      5.52 o
   0   6  15      180.96      186.84     11.56 o
   1   6  15       32.48       28.33      5.47 o
   2   6  15       23.50       31.57      4.23 o
   3   6  15        0.22        0.39      2.82 o
   4   6  15       31.12       28.18      8.45 o
   5   6  15       41.55       28.96      6.58 o
   6   6  15       67.58       64.81      7.52 o
   7   6  15       18.64       13.44      5.30 o
   8   6  15        2.66        0.12      4.73 o
   9   6  15        0.05       -4.07      5.95 o
  -5   7  15       11.66        7.99      8.77 o
  -4   7  15       10.79        3.45      7.52 o
  -3   7  15        0.96        4.76      5.52 o
  -2   7  15       10.29        7.24      5.40 o
  -1   7  15        5.55       -0.59      5.48 o
   0   7  15        3.10       -0.31      3.84 o
   1   7  15        1.94       -2.98      3.01 o
   2   7  15        2.22        3.01      3.03 o
   3   7  15      166.86      183.33     12.66 o
   4   7  15       29.97       29.76      7.04 o
   5   7  15        0.01        5.80     10.34 o
   6   7  15        2.47        3.71      4.41 o
   7   7  15      102.66      102.01     15.97 o
   8   7  15        0.21       -0.63      6.26 o
   9   7  15       60.91       50.73     10.02 o
  -5   8  15       16.58       12.43      6.86 o
  -4   8  15       12.33       10.12      6.23 o
  -3   8  15       12.77       11.76     12.52 o
  -2   8  15       15.93       12.55      5.86 o
  -1   8  15       33.73       33.11      6.46 o
   0   8  15       78.23       66.40      8.41 o
   1   8  15       80.85       88.43      7.57 o
   2   8  15        1.44       -2.49      3.40 o
   3   8  15        7.38        4.34      4.85 o
   4   8  15       17.05       12.18      5.30 o
   5   8  15        6.21       12.89      5.20 o
   6   8  15       21.58       19.13      5.64 o
   7   8  15        3.16        4.54      4.65 o
   8   8  15       13.91       18.47      7.52 o
  -4   9  15        0.76        3.55      5.86 o
  -3   9  15        2.11       -4.85      5.09 o
  -2   9  15        7.70       -3.77      4.85 o
  -1   9  15       23.46       23.94      6.37 o
   0   9  15        0.70        3.48      4.00 o
   1   9  15        0.72        0.28      4.98 o
   2   9  15        2.08        3.60      4.87 o
   3   9  15        9.37       13.71      5.42 o
   4   9  15        0.42        0.67      4.63 o
   5   9  15       13.55       26.43     13.31 o
   6   9  15       12.53        8.28      7.83 o
   7   9  15        1.22        1.57      6.58 o
  -3  10  15        0.10        4.62      5.79 o
  -2  10  15       86.06      101.23     10.17 o
  -1  10  15        3.86       10.20      5.57 o
   0  10  15       36.50       42.28      7.64 o
   1  10  15        0.00       -3.76      4.87 o
   2  10  15        0.88       -2.40      4.95 o
   3  10  15        0.58       -0.52      4.98 o
   4  10  15       37.62       39.78      6.97 o
   5  10  15        0.80       -0.10      4.76 o
   6  10  15       35.60       53.50      9.24 o
   7  10  15        3.35        3.45      6.58 o
  -2  11  15        0.88        6.02      5.86 o
   0  11  15        1.26        2.31      5.64 o
   1  11  15        0.45       -3.35      5.08 o
   2  11  15        2.21        5.43      6.11 o
   3  11  15       40.02       47.69      7.52 o
   4  11  15        7.72        9.69      8.45 o
   5  11  15        3.98        5.84      5.17 o
   0  12  15        0.10       -5.52      5.52 o
   1  12  15       36.32       52.92      8.63 o
   2  12  15        0.98       -1.57      5.31 o
   3  12  15        0.94        2.80      5.63 o
   0  -8  16       25.49       27.47      7.04 o
   1  -8  16       16.37       23.49      7.31 o
   2  -8  16       41.38       32.28     10.17 o
   3  -8  16       10.34       21.74     11.12 o
   4  -8  16        1.18       14.55      6.75 o
  -2  -7  16        2.94        7.63      6.15 o
  -1  -7  16        0.89       -4.19      4.19 o
   0  -7  16        1.99        2.91      5.61 o
   1  -7  16        6.88        7.06      6.15 o
   2  -7  16        3.64       -1.28      9.55 o
   3  -7  16        4.26       14.67      6.30 o
   4  -7  16        3.99        3.39      6.89 o
   5  -7  16        0.66       -5.40      5.40 o
   6  -7  16        3.22        1.94      6.37 o
  -3  -6  16        4.21       24.11     10.34 o
  -2  -6  16        0.33        2.62      5.57 o
  -1  -6  16        0.27       -4.09      4.09 o
   0  -6  16       22.35       23.68      5.29 o
   1  -6  16        0.78       -4.51      4.51 o
   2  -6  16       55.71       58.61      8.28 o
   3  -6  16        5.82        8.24      5.52 o
   4  -6  16       15.26       13.42      9.24 o
   5  -6  16        0.09        1.46      5.40 o
   6  -6  16       22.44       33.86      7.49 o
   7  -6  16       31.86       38.31      7.44 o
  -4  -5  16        2.16       -7.83      7.83 o
  -3  -5  16        8.56        0.94      7.20 o
  -2  -5  16       60.39       63.40      9.08 o
  -1  -5  16       49.24       50.32      6.33 o
   0  -5  16        3.61       11.50      4.73 o
   1  -5  16       19.24       14.44      4.94 o
   2  -5  16        0.28        1.18      3.97 o
   3  -5  16       24.62       36.17      7.20 o
   4  -5  16       14.51       11.66      5.84 o
   5  -5  16       42.87       50.57      7.94 o
   6  -5  16        3.65        7.34      7.67 o
   7  -5  16        0.96       -4.51      4.51 o
   8  -5  16       14.49       16.28     10.02 o
  -4  -4  16        3.83        0.00      7.83 o
  -3  -4  16        3.99        5.36      5.52 o
  -2  -4  16       37.07       48.82      7.64 o
  -1  -4  16        1.00       -0.52      4.98 o
   0  -4  16       27.12       35.33      5.61 o
   1  -4  16        1.29        0.93      3.79 o
   2  -4  16        1.28        3.75      4.15 o
   3  -4  16        1.28        1.67      4.82 o
   4  -4  16       77.74       77.67      9.74 o
   5  -4  16       12.00        6.35      4.41 o
   6  -4  16        8.94       10.91      4.59 o
   7  -4  16       24.56       25.98      5.45 o
   8  -4  16        6.59        0.31      8.77 o
  -5  -3  16       33.89       22.23     10.34 o
  -4  -3  16        1.91        2.50      7.83 o
  -3  -3  16       13.53       16.56     13.93 o
  -2  -3  16       17.51       15.34      6.06 o
  -1  -3  16       92.02       93.38      9.30 o
   0  -3  16       22.08       29.95      6.42 o
   1  -3  16       58.33       54.57      7.52 o
   2  -3  16        0.01       -2.79      3.73 o
   3  -3  16        0.02       -1.42      3.93 o
   4  -3  16        7.43        3.15      4.22 o
   5  -3  16      144.01      180.66     14.61 o
   6  -3  16        0.05        1.01      4.02 o
   7  -3  16        8.42       -0.25      4.37 o
   8  -3  16       23.23       24.51      7.20 o
   9  -3  16        3.27        1.79      6.09 o
  -5  -2  16       13.57       15.34      9.08 o
  -4  -2  16        2.87        1.04      5.52 o
  -3  -2  16       11.45        7.52      5.42 o
  -2  -2  16      176.47      193.04     12.34 o
  -1  -2  16       26.67       19.71      5.96 o
   0  -2  16        0.75        6.79      4.98 o
   1  -2  16       15.55        7.20      4.87 o
   2  -2  16       18.06       16.37      5.40 o
   3  -2  16        0.70        2.67      4.76 o
   4  -2  16       30.27       28.91      6.28 o
   5  -2  16        7.47        0.28      4.09 o
   6  -2  16       10.01       18.87      5.04 o
   7  -2  16       22.80       21.60      6.64 o
   8  -2  16       18.02       14.56      6.73 o
   9  -2  16        7.11        6.26      9.24 o
  -5  -1  16       27.65       34.44     10.34 o
  -4  -1  16        2.74        2.76      5.42 o
  -3  -1  16      151.63      147.28     11.51 o
  -2  -1  16       29.50       41.72      7.20 o
  -1  -1  16       36.63       28.01      6.20 o
   0  -1  16        0.37       -0.80      6.42 o
   1  -1  16       18.33       24.74      5.75 o
   2  -1  16        2.64       -3.74      3.74 o
   3  -1  16      185.94      205.85     24.58 o
   4  -1  16       17.57       23.14      4.76 o
   5  -1  16       38.68       46.42      5.78 o
   6  -1  16       13.22       22.30      5.01 o
   7  -1  16       14.08       25.21      6.86 o
   8  -1  16        8.05       15.41      8.14 o
   9  -1  16       23.63       33.99      7.64 o
  -6   0  16        7.31       23.49     10.02 o
  -5   0  16        0.00       -4.95      4.95 o
  -4   0  16       45.59       51.70      7.94 o
  -3   0  16        0.39        0.00      5.09 o
  -2   0  16       94.01       81.81      8.85 o
  -1   0  16        1.63       -0.80      4.53 o
   0   0  16       59.15       58.50     11.27 o
   1   0  16        0.05       -2.73      4.09 o
   2   0  16       51.68       42.82      6.53 o
   3   0  16        0.00       -3.49      3.66 o
   4   0  16        0.44        1.54      3.99 o
   5   0  16        0.32        2.13      4.96 o
   6   0  16        8.51       11.02      3.66 o
   7   0  16        1.12        0.91      5.30 o
   8   0  16        1.79       -4.23      5.08 o
   9   0  16        0.49       -3.87      5.48 o
  -6   1  16        0.25        2.19      8.77 o
  -5   1  16       10.21        4.85      5.98 o
  -4   1  16        4.43        9.57     10.17 o
  -3   1  16      119.44      127.98     10.63 o
  -2   1  16       46.35       51.67      7.41 o
  -1   1  16       26.24       16.70      5.75 o
   0   1  16        2.87        2.50      4.43 o
   1   1  16       10.25       13.69      5.30 o
   2   1  16        8.12        5.10      3.68 o
   3   1  16      216.41      255.42     10.58 o
   4   1  16       20.88       26.84      4.25 o
   5   1  16      106.04      126.31      7.82 o
   6   1  16        5.59       14.28      4.49 o
   7   1  16        0.64       -2.53      4.98 o
   8   1  16       11.22        2.82      7.83 o
   9   1  16        8.95       10.96      6.20 o
  -6   2  16       14.12       10.34      9.08 o
  -5   2  16        5.35        2.35      5.75 o
  -4   2  16       87.02       77.65      9.18 o
  -3   2  16       15.46       15.47      6.19 o
  -2   2  16       21.53       27.19      6.41 o
  -1   2  16       16.33       32.88      9.39 o
   0   2  16       77.97       79.08     14.88 o
   1   2  16       33.13       34.20      5.10 o
   2   2  16       24.75       31.02      4.99 o
   3   2  16        1.72       -1.26      3.08 o
   4   2  16        0.95        4.69      3.27 o
   5   2  16       53.33       46.70      4.71 o
   6   2  16        2.28        5.19      4.98 o
   7   2  16       21.72       26.56      6.30 o
   8   2  16       16.20       29.56      6.63 o
   9   2  16       10.07       14.55      6.30 o
  -6   3  16        7.22        2.65      6.28 o
  -5   3  16        3.07        7.05      8.45 o
  -4   3  16        0.77       -5.42      5.42 o
  -3   3  16       18.95       15.15     12.84 o
  -2   3  16       36.51       41.87     11.12 o
  -1   3  16        0.37        7.67      5.09 o
   0   3  16       24.52       19.27      8.14 o
   1   3  16        1.30        5.60      3.91 o
   2   3  16        3.28        2.87      3.16 o
   3   3  16       10.99       12.29      3.52 o
   4   3  16        3.79        2.37      3.17 o
   5   3  16        4.62       13.04      4.18 o
   6   3  16        1.06       -2.54      4.41 o
   7   3  16       38.03       30.63      6.53 o
   8   3  16       17.62       11.28      5.96 o
   9   3  16       79.40       77.21      8.97 o
  -5   4  16       10.96        6.20      5.84 o
  -4   4  16      246.69      276.01     14.72 o
  -3   4  16       59.02       48.59      7.84 o
  -2   4  16       10.78        8.77      5.75 o
  -1   4  16        8.69       14.55      5.52 o
   0   4  16      140.95      157.29     11.28 o
   1   4  16        0.31        3.99      3.73 o
   2   4  16       63.79       80.90      5.81 o
   3   4  16       34.59       45.90      4.61 o
   4   4  16       13.65       28.70      4.12 o
   5   4  16       28.24       30.60      6.41 o
   6   4  16       54.61       53.99      9.55 o
   7   4  16       31.92       28.02      6.41 o
   8   4  16        5.25       -1.72      4.98 o
   9   4  16        7.03       10.98      7.52 o
  -5   5  16        0.01       -7.52      8.77 o
  -4   5  16        0.37       -4.74      5.42 o
  -3   5  16       19.32       23.47      6.53 o
  -2   5  16       43.50       35.24      6.97 o
  -1   5  16      110.65      111.95      9.85 o
   0   5  16        0.16        4.43      4.98 o
   1   5  16        7.70        8.81      4.23 o
   2   5  16       23.27       25.91      4.14 o
   3   5  16       17.25       13.61      3.68 o
   4   5  16       62.30       66.97      6.17 o
   5   5  16      122.05      118.20      9.85 o
   6   5  16        1.76        3.60      5.09 o
   7   5  16        0.44       -3.76      4.65 o
   8   5  16       40.52       40.00      9.86 o
   9   5  16       12.18       14.40      7.83 o
  -5   6  16        3.49       11.27      6.42 o
  -4   6  16        1.52       -5.63      5.63 o
  -3   6  16        5.56        0.16      7.99 o
  -2   6  16       51.00       54.70      7.96 o
  -1   6  16       11.85       20.45      6.09 o
   0   6  16       25.18       18.28      4.74 o
   1   6  16       11.17       12.73      4.32 o
   2   6  16        3.62       -0.42      3.09 o
   3   6  16       12.05       19.14      4.60 o
   4   6  16       16.92       13.62      5.54 o
   5   6  16        1.71        0.36      4.76 o
   6   6  16        1.04        0.33      4.76 o
   7   6  16       17.15        8.90      5.30 o
   8   6  16       14.89        8.43      5.20 o
  -4   7  16        7.70       15.48      9.55 o
  -3   7  16        7.88        3.11      5.64 o
  -2   7  16        4.95        3.62      5.52 o
  -1   7  16       73.73       94.08      9.62 o
   0   7  16        0.34       -1.65      3.91 o
   1   7  16       21.20       15.20      4.46 o
   2   7  16        9.88        9.39      3.38 o
   3   7  16       12.66        5.89      5.40 o
   4   7  16       20.56       16.11     10.02 o
   5   7  16       14.73       17.06      5.54 o
   6   7  16        3.40        1.74      4.85 o
   7   7  16       24.09       20.94      5.96 o
   8   7  16        0.02       -2.50      6.26 o
  -4   8  16        0.66       -1.00      5.96 o
  -3   8  16        0.11        3.50      5.84 o
  -2   8  16       47.05       52.58      8.18 o
  -1   8  16       30.24       27.25      8.61 o
   0   8  16       34.23       30.75      5.38 o
   1   8  16       10.12        4.00      4.08 o
   2   8  16        4.74        5.08      5.42 o
   3   8  16        0.33       -3.48      4.85 o
   4   8  16        2.76        6.49      5.30 o
   5   8  16        7.41        6.21      4.81 o
   6   8  16        6.70        2.66      4.87 o
   7   8  16       13.71        9.47      5.17 o
  -3   9  16       12.96       12.76      6.63 o
  -2   9  16        8.65       16.17      6.46 o
  -1   9  16        7.40        7.91      5.42 o
   0   9  16       12.11        7.34      4.57 o
   1   9  16        4.79        1.16     10.49 o
   2   9  16       14.57       15.17      6.09 o
   3   9  16       97.28      120.90     10.40 o
   4   9  16        1.05       -1.81      4.76 o
   5   9  16        8.30       12.21      5.52 o
   6   9  16        0.89        1.93      5.20 o
   7   9  16        3.16        4.70      7.20 o
  -2  10  16        0.21        3.85      5.84 o
  -1  10  16        7.60       18.29      6.51 o
   0  10  16       29.28       31.63     10.34 o
   1  10  16        0.25       -0.08      5.40 o
   2  10  16        0.64       10.53      8.14 o
   3  10  16        0.32       -1.70      5.40 o
   4  10  16        0.38       -3.18      5.48 o
   5  10  16        2.42        8.17      5.42 o
   6  10  16        0.01        7.50      5.40 o
   0  11  16        6.88       10.34      9.08 o
   1  11  16        2.16        1.72      5.96 o
   2  11  16        4.16        3.64      5.96 o
   3  11  16       25.69       28.93      7.08 o
   4  11  16       25.69       26.64      6.97 o
   1  -7  17        6.02       -0.24      6.15 o
   2  -7  17        0.04        0.38      5.86 o
   3  -7  17        7.92       -3.31      5.57 o
   4  -7  17        2.67        4.86      6.41 o
  -1  -6  17        0.40        0.33      4.62 o
   0  -6  17       10.79       15.15      5.58 o
   1  -6  17        0.58        7.06      4.90 o
   2  -6  17        2.96        2.19      4.76 o
   3  -6  17       14.07       10.08      7.67 o
   4  -6  17       34.42       36.18      7.84 o
   5  -6  17        0.72        8.79      6.32 o
  -2  -5  17       14.30       16.15      6.75 o
  -1  -5  17        8.61       16.53      6.53 o
   0  -5  17        0.53       13.34      5.20 o
   1  -5  17        9.41        5.61      4.74 o
   2  -5  17        6.91       12.94      5.15 o
   3  -5  17       22.31       22.79      5.51 o
   4  -5  17       34.81       38.24      6.22 o
   5  -5  17        1.14        7.20      5.46 o
   6  -5  17        9.36        5.49      4.76 o
  -3  -4  17        0.27       -3.76      7.20 o
  -2  -4  17       46.84       42.18      9.24 o
  -1  -4  17        6.79        8.45      5.98 o
   0  -4  17        0.05        6.63      5.64 o
   1  -4  17        3.56        2.21      4.38 o
   2  -4  17       21.35       12.74      7.52 o
   3  -4  17        0.18       -2.01      4.15 o
   4  -4  17       20.38       31.79      5.90 o
   5  -4  17        0.56       -0.49      4.55 o
   6  -4  17       16.59       16.24      5.29 o
   7  -4  17        3.85       10.52      4.83 o
  -4  -3  17        0.69        4.39      8.45 o
  -3  -3  17      107.39      126.60     22.55 o
  -2  -3  17        3.17        4.20      5.75 o
  -1  -3  17        6.23       17.25      6.15 o
   0  -3  17        2.03       -1.35      8.30 o
   1  -3  17        2.10        0.47      5.09 o
   2  -3  17        1.08       -0.12      5.20 o
   3  -3  17      199.47      239.15     13.61 o
   4  -3  17        0.02        3.45      7.52 o
   5  -3  17       52.32       57.39      8.18 o
   6  -3  17        0.33       -2.01      5.12 o
   7  -3  17        9.68        4.39      9.08 o
   8  -3  17       10.42       16.91     10.02 o
  -4  -2  17        3.63        4.70      8.14 o
  -3  -2  17        3.32        7.43      5.57 o
  -2  -2  17       22.22       17.61      6.30 o
  -1  -2  17        5.00       11.74      5.98 o
   0  -2  17      111.19      125.08     10.52 o
   1  -2  17        2.03        2.02      5.63 o
   2  -2  17        7.37        3.40      5.20 o
   3  -2  17        0.12        3.97      5.26 o
   4  -2  17        1.25       -0.70      5.17 o
   5  -2  17       10.15       -4.97      8.93 o
   6  -2  17        0.41        5.87      7.20 o
   7  -2  17       38.02       59.65      8.86 o
   8  -2  17        3.07        1.21      6.30 o
  -4  -1  17        0.36       -3.88      5.30 o
  -3  -1  17        1.69        1.07      5.52 o
  -2  -1  17        5.17        0.56     11.43 o
  -1  -1  17        2.37        1.88      7.52 o
   0  -1  17       14.10        9.71      5.31 o
   1  -1  17        8.54        5.77      5.30 o
   2  -1  17       18.72       21.01      6.19 o
   3  -1  17       10.42        1.57      4.98 o
   4  -1  17       33.78       29.10      6.73 o
   5  -1  17       11.28       10.40      6.33 o
   6  -1  17        0.08        5.17      4.27 o
   7  -1  17       19.94       15.59      6.82 o
   8  -1  17       16.12        5.22      7.36 o
  -5   0  17        0.16        0.31      8.77 o
  -4   0  17      138.68      166.59     25.21 o
  -3   0  17        0.21        5.29      5.96 o
  -2   0  17       30.02       36.05      7.41 o
  -1   0  17        0.42        0.03      4.85 o
   0   0  17       43.29       48.95      7.52 o
   1   0  17        0.22       -2.18      4.76 o
   2   0  17       58.51       62.46      7.74 o
   3   0  17        0.42        4.57      4.98 o
   4   0  17        1.66       -3.73      3.73 o
   5   0  17        0.27        5.52      7.36 o
   6   0  17       27.47       44.54      7.75 o
   7   0  17        0.13        3.38      5.86 o
   8   0  17        0.12        0.94      5.98 o
   9   0  17        1.30        7.13      6.30 o
  -5   1  17        8.24       15.19      6.64 o
  -4   1  17        0.71        0.83      7.52 o
  -3   1  17        7.37        7.18      6.26 o
  -2   1  17       25.57       35.12      7.29 o
  -1   1  17        4.03        8.95      5.64 o
   0   1  17       12.95        2.08      9.39 o
   1   1  17        0.21       -0.31      4.65 o
   2   1  17        7.16        1.01      4.76 o
   3   1  17        0.00        8.93      4.44 o
   4   1  17       27.18       28.03      5.13 o
   5   1  17       12.77        8.42      4.41 o
   6   1  17        3.97       11.33     10.02 o
   7   1  17       39.63       42.46      8.93 o
   8   1  17        9.75       10.03      6.06 o
   9   1  17       24.31       33.53     17.69 o
  -5   2  17       30.43       40.03      8.08 o
  -4   2  17       19.81       10.56      6.53 o
  -3   2  17       14.83       14.55      6.53 o
  -2   2  17       78.91       74.32      8.85 o
  -1   2  17       16.32       10.80      5.75 o
   0   2  17       29.49       41.03      7.09 o
   1   2  17        7.84        4.03      5.04 o
   2   2  17        0.00        0.58      3.85 o
   3   2  17        1.61        2.71      4.00 o
   4   2  17       38.67       44.09      5.59 o
   5   2  17       10.97        7.16     10.80 o
   6   2  17       16.76       16.84      6.09 o
   7   2  17       26.82       24.46      6.63 o
   8   2  17        4.02        0.93      5.64 o
   9   2  17        7.03       10.17      6.53 o
  -5   3  17       31.05       25.73      7.49 o
  -4   3  17        2.87        9.05      6.30 o
  -3   3  17       39.23       46.41      7.96 o
  -2   3  17       15.99       18.27      6.30 o
  -1   3  17       70.71      107.95     18.63 o
   0   3  17       18.27       23.20      6.30 o
   1   3  17       38.29       58.98      7.74 o
   2   3  17        1.59        6.64      4.74 o
   3   3  17        7.27        6.67      4.23 o
   4   3  17        1.67        6.48      4.18 o
   5   3  17      210.53      258.17     14.40 o
   6   3  17        2.08       13.24      5.86 o
   7   3  17        3.86       -2.04      5.20 o
   8   3  17       14.28        8.98     12.68 o
   9   3  17        3.13        0.68      7.52 o
  -5   4  17        0.54       -1.26      8.77 o
  -4   4  17        4.88        9.79      6.28 o
  -3   4  17        1.73       -5.54      5.54 o
  -2   4  17       63.80       66.40      8.72 o
  -1   4  17        8.88       20.66      6.20 o
   0   4  17       86.66       87.48     12.37 o
   1   4  17        0.22        7.93      5.17 o
   2   4  17       18.26       14.40      4.87 o
   3   4  17       13.95       13.05      4.44 o
   4   4  17       34.36       44.04      5.87 o
   5   4  17       21.58       16.60      8.45 o
   6   4  17        0.33        3.76      5.30 o
   7   4  17       29.52       26.88      7.36 o
   8   4  17       13.11       16.41      6.30 o
  -4   5  17        0.00       -4.45      5.52 o
  -3   5  17        2.31        7.66      6.09 o
  -2   5  17       67.34       72.18      9.05 o
  -1   5  17        0.00       -4.53      4.53 o
   0   5  17        3.26        2.22      5.08 o
   1   5  17        4.17        6.67      4.39 o
   2   5  17        5.26        1.87      4.94 o
   3   5  17       61.61       72.69      6.67 o
   4   5  17       30.33       33.20      7.09 o
   5   5  17       10.14       17.36      6.09 o
   6   5  17       11.94       14.83      5.86 o
   7   5  17        1.50       -2.71      4.95 o
   8   5  17       30.14       31.17      6.97 o
  -4   6  17       40.17       37.10     14.40 o
  -3   6  17        0.24        3.68      7.04 o
  -2   6  17       30.36       20.51      6.97 o
  -1   6  17       10.86       10.17      6.20 o
   0   6  17       27.48       28.15     11.90 o
   1   6  17        5.12       -1.25      3.81 o
   2   6  17        7.16        1.88      4.26 o
   3   6  17       25.91       28.68      6.86 o
   4   6  17        1.71        8.58      5.96 o
   5   6  17        4.46        9.44      5.42 o
   6   6  17       51.57       45.26      7.52 o
   7   6  17       26.45       23.75      6.30 o
   8   6  17        0.62        0.15      5.31 o
  -3   7  17       29.98       31.51      7.64 o
  -2   7  17       14.77       12.99      6.51 o
  -1   7  17       16.75        9.05      5.75 o
   0   7  17       10.61       16.17      5.96 o
   1   7  17        5.68       -0.75      3.99 o
   2   7  17        0.27       -5.36      5.80 o
   3   7  17      102.38      109.27     10.52 o
   4   7  17       18.34       20.13      6.09 o
   5   7  17       13.11       12.84      5.86 o
   6   7  17        0.54       -4.39      4.65 o
   7   7  17       22.44       21.88      6.37 o
  -3   8  17        0.23       -5.30      5.30 o
  -2   8  17       28.73       35.59      8.03 o
  -1   8  17        1.02       -2.25      5.20 o
   0   8  17        1.85       -0.91      5.17 o
   1   8  17        0.03        2.80      5.64 o
   2   8  17        1.05       -1.01      4.98 o
   3   8  17        1.40        0.75      5.30 o
   4   8  17        0.03       -1.06      5.08 o
   5   8  17        6.38       10.08      5.61 o
   6   8  17        0.02       -0.92      6.73 o
  -2   9  17       35.97       35.02      7.74 o
  -1   9  17       12.78       11.81     15.34 o
   0   9  17        7.81       -1.57      7.52 o
   1   9  17        1.55       -4.32      5.08 o
   2   9  17       53.10       41.83      7.86 o
   3   9  17        1.98       -0.31      5.31 o
   4   9  17        0.93       -0.93      6.73 o
   5   9  17       24.43       29.84      7.99 o
   6   9  17        3.06        6.23      8.93 o
   0  10  17       26.71       26.93     10.65 o
   1  10  17        1.78        3.08      6.06 o
   2  10  17       24.79       32.78      7.62 o
   3  10  17        1.13        1.30      5.86 o
   4  10  17       10.98       13.62      6.73 o
   2  -6  18       16.36       23.17     10.96 o
   0  -5  18        2.67       10.02      6.20 o
   1  -5  18        1.55       -0.36      4.64 o
   2  -5  18        0.06        1.85      4.97 o
   3  -5  18       10.19       10.67      5.25 o
   4  -5  18        4.01       13.66      6.69 o
   5  -5  18        0.21        1.69      4.91 o
  -1  -4  18        2.83        3.03      5.75 o
   0  -4  18       54.02       73.23     12.21 o
   1  -4  18        7.96        8.00      5.84 o
   2  -4  18       45.69       43.22     12.37 o
   3  -4  18        0.31       -2.98      5.31 o
   4  -4  18       42.91       55.55      6.99 o
   5  -4  18        3.37        8.15      5.08 o
   6  -4  18       11.06       15.86      6.91 o
  -2  -3  18        7.05       12.60      6.89 o
  -1  -3  18       11.26       11.00     10.17 o
   0  -3  18        1.07       -2.08      5.42 o
   1  -3  18       11.90       12.56      6.30 o
   2  -3  18        2.43       -1.74      5.42 o
   3  -3  18        5.87        6.04      7.52 o
   4  -3  18        0.11        2.92      5.84 o
   5  -3  18        0.32        6.81      5.93 o
   6  -3  18        0.11       -2.43      8.45 o
   7  -3  18       17.14       15.66     10.02 o
  -3  -2  18        2.71       13.69      6.41 o
  -2  -2  18        8.39       13.18      6.09 o
  -1  -2  18        6.86       -5.29      8.14 o
   0  -2  18        6.71       11.32      5.96 o
   1  -2  18        1.34       -0.83      6.11 o
   2  -2  18      159.37      183.03     13.05 o
   3  -2  18        3.67        1.37      5.52 o
   4  -2  18       10.40       11.90      5.98 o
   5  -2  18       11.29       15.87      6.51 o
   6  -2  18        0.15        2.27      5.61 o
   7  -2  18       16.79       41.02     11.90 o
  -3  -1  18        3.85        3.98      6.09 o
  -2  -1  18        9.07        8.90      6.89 o
  -1  -1  18        4.27       -0.37      5.40 o
   0  -1  18       32.01       20.47      7.04 o
   1  -1  18       45.85       53.63      7.97 o
   2  -1  18       12.94       16.44      6.42 o
   3  -1  18       29.11       50.20     13.93 o
   4  -1  18       22.54       26.65      8.45 o
   5  -1  18       22.20       33.73      7.04 o
   6  -1  18        0.68       -5.01      7.52 o
   7  -1  18        0.07        2.27      6.41 o
  -3   0  18        0.04        1.52      5.79 o
  -2   0  18       45.17       35.91      7.62 o
  -1   0  18        0.00        3.61      5.52 o
   0   0  18        8.29        3.52      5.20 o
   1   0  18        0.03        0.43      5.20 o
   2   0  18        2.05        5.01      5.98 o
[truncated: 11,421 more chars]
